# Supplementary material for: Life-On-Hold: Lanthanoids Rapidly Induce a Reversible Ametabolic State in Mammalian Cells
Source: Biology (Basel). 2021 Jun 30;10(7):607. doi: 10.3390/biology10070607 (PMC8301128; doi:10.3390/biology10070607)
Supplement: Supplementary file 1 [file biology-10-00607-s001.zip]

Archive with 2 entries (2 files):
- biology-1179452-Data.xlsx
- biology-1179452-Supplementary Materials_AS.pdf
