# Supplementary material for: Life-On-Hold: Lanthanoids Rapidly Induce a Reversible Ametabolic State in Mammalian Cells
Source: Biology (Basel). 2021 Jun 30;10(7):607. doi: 10.3390/biology10070607 (PMC8301128; doi:10.3390/biology10070607)
Supplement: Supplementary file 1 [file biology-10-00607-s001.zip › biology-1179452-Data.xlsx]

## Sheet: BR20min_control
	logFC	logCPM	макс(logFC)	мин(logFC)	total 184 DE genes
ENSG00000215182.8	-0.760598	8.21565	0.423459	-0.760598
ENSG00000138829.12	-0.539942	4.50642
ENSG00000165124.18	-0.53703	3.09459
ENSG00000054654.16	-0.534846	6.92226
ENSG00000124942.14	-0.526901	8.21222
ENSG00000151914.20	-0.506753	7.61348
ENSG00000253729.7	-0.499643	8.09085
ENSG00000117983.17	-0.496884	10.3318
ENSG00000132549.18	-0.491818	5.769
ENSG00000083857.14	-0.48615	8.42736
ENSG00000055609.18	-0.483103	6.31475
ENSG00000100393.13	-0.480634	6.59854
ENSG00000131018.24	-0.47264	5.80421
ENSG00000143669.13	-0.471566	4.39057
ENSG00000118058.22	-0.469422	6.00388
ENSG00000116127.18	-0.464802	4.28198
ENSG00000172915.18	-0.456001	5.81596
ENSG00000167548.15	-0.451943	6.94866
ENSG00000103657.14	-0.451203	6.28453
ENSG00000185567.7	-0.449396	8.3397
ENSG00000131711.15	-0.447359	9.0139
ENSG00000152818.18	-0.445713	6.50797
ENSG00000127914.16	-0.436446	6.77414
ENSG00000135837.16	-0.436425	6.39068
ENSG00000173064.13	-0.434473	6.02919
ENSG00000005810.18	-0.433969	5.73306
ENSG00000174197.16	-0.430548	5.95997
ENSG00000086758.16	-0.430178	9.02573
ENSG00000165323.15	-0.426435	4.93232
ENSG00000115760.14	-0.425979	7.28512
ENSG00000173821.19	-0.4253	8.73972
ENSG00000197102.12	-0.424064	8.86278
ENSG00000038219.13	-0.4161	6.80239
ENSG00000102908.22	-0.415685	7.01892
ENSG00000134982.17	-0.414687	5.47703
ENSG00000165185.14	-0.411806	4.02978
ENSG00000163625.15	-0.40748	6.08126
ENSG00000127481.15	-0.405364	7.31886
ENSG00000065526.11	-0.405208	6.09679
ENSG00000116539.13	-0.40456	6.48191
ENSG00000183530.14	-0.403526	5.08475
ENSG00000129003.18	-0.397894	7.65638
ENSG00000196367.13	-0.397877	6.8353
ENSG00000198265.12	-0.394228	5.47955
ENSG00000143190.23	-0.391644	5.07825
ENSG00000138759.19	-0.390876	4.99046
ENSG00000157106.16	-0.390279	7.37832
ENSG00000140836.17	-0.389101	6.57152
ENSG00000066933.16	-0.388892	6.57108
ENSG00000145734.19	-0.388521	5.65665
ENSG00000152217.19	-0.387332	4.75727
ENSG00000069020.18	-0.385671	4.60747
ENSG00000075539.14	-0.381769	5.22802
ENSG00000145012.13	-0.379639	7.7873
ENSG00000162105.19	-0.379268	6.02104
ENSG00000172869.14	-0.375842	5.61421
ENSG00000173320.12	-0.373678	4.28984
ENSG00000173230.15	-0.369801	7.54562
ENSG00000048707.15	-0.369574	5.77375
ENSG00000248905.9	-0.366502	4.65204
ENSG00000101596.15	-0.366029	5.42944
ENSG00000175073.8	-0.365369	5.47062
ENSG00000143970.17	-0.364369	6.16328
ENSG00000174373.16	-0.363185	4.61467
ENSG00000138688.15	-0.36238	5.80162
ENSG00000171634.18	-0.360574	6.92421
ENSG00000185477.5	-0.359962	6.50597
ENSG00000124486.13	-0.35792	8.43152
ENSG00000108510.10	-0.357008	7.30649
ENSG00000074755.15	-0.355516	6.88591
ENSG00000185950.9	-0.355423	6.51618
ENSG00000176542.10	-0.355003	4.50028
ENSG00000181555.20	-0.354957	6.1793
ENSG00000166450.13	-0.354917	4.75077
ENSG00000131023.13	-0.354728	5.1653
ENSG00000123104.12	-0.353403	4.88214
ENSG00000124177.15	-0.34992	6.03465
ENSG00000095564.14	-0.349373	5.76653
ENSG00000095951.17	-0.346534	4.65937
ENSG00000074181.9	-0.346378	5.47954
ENSG00000178209.15	-0.345856	9.24965
ENSG00000107290.14	-0.345796	6.82815
ENSG00000127603.27	-0.34419	8.0073
ENSG00000120549.18	-0.342077	4.55454
ENSG00000151458.12	-0.341206	5.64604
ENSG00000177888.7	-0.341181	5.51142
ENSG00000009413.15	-0.339911	4.97517
ENSG00000181827.14	-0.335914	5.98672
ENSG00000182752.10	-0.334926	8.22308
ENSG00000164190.19	-0.333969	6.23035
ENSG00000128731.17	-0.333424	7.20506
ENSG00000185658.13	-0.332883	5.48105
ENSG00000197603.14	-0.331206	5.21607
ENSG00000197386.12	-0.329054	5.69908
ENSG00000170776.21	-0.327604	7.32913
ENSG00000120800.5	-0.32623	5.79927
ENSG00000198589.13	-0.325879	5.96668
ENSG00000130338.13	-0.324892	5.28867
ENSG00000005483.21	-0.324428	6.72244
ENSG00000184634.16	-0.323464	5.66893
ENSG00000117523.16	-0.323438	8.12256
ENSG00000173889.16	-0.322123	5.71421
ENSG00000023516.9	-0.320485	6.39071
ENSG00000096696.14	-0.320455	7.13363
ENSG00000137449.16	-0.318787	7.08044
ENSG00000196712.17	-0.318061	7.35112
ENSG00000080345.18	-0.317893	6.08001
ENSG00000115183.15	-0.317255	5.02754
ENSG00000116641.18	-0.316946	5.18792
ENSG00000166147.13	-0.316854	4.88404
ENSG00000183354.12	-0.316148	5.38771
ENSG00000118482.11	-0.316071	6.36076
ENSG00000177200.17	-0.315598	6.75758
ENSG00000060237.17	-0.315245	8.21304
ENSG00000123908.12	-0.313567	6.34862
ENSG00000124782.20	-0.313081	5.14819
ENSG00000122778.9	-0.311817	6.10454
ENSG00000117713.20	-0.311083	6.3013
ENSG00000182095.14	-0.310229	7.41875
ENSG00000149639.15	-0.308452	5.772
ENSG00000075391.16	-0.307345	5.25335
ENSG00000111799.21	-0.307275	6.90599
ENSG00000038382.20	-0.306771	7.49807
ENSG00000135870.11	-0.306261	5.30414
ENSG00000148396.18	-0.306238	7.14205
ENSG00000144724.20	-0.303921	5.53142
ENSG00000136068.14	-0.303877	9.05255
ENSG00000100697.14	-0.300611	6.2461
ENSG00000085224.22	-0.299777	7.48707
ENSG00000072364.13	-0.299579	7.48214
ENSG00000005339.14	-0.298773	6.77344
ENSG00000113441.16	-0.298694	6.57047
ENSG00000134250.20	-0.298098	6.89354
ENSG00000100888.13	-0.297832	6.6497
ENSG00000123636.18	-0.297806	5.29315
ENSG00000123066.8	-0.297726	7.09182
ENSG00000164327.13	-0.296505	6.01501
ENSG00000153201.16	-0.294725	6.42109
ENSG00000104093.13	-0.292243	6.50469
ENSG00000115355.17	-0.29015	6.02758
ENSG00000198646.14	-0.289618	6.17595
ENSG00000153207.15	-0.288071	6.00238
ENSG00000112379.9	-0.286434	5.98747
ENSG00000141441.16	-0.286235	5.53102
ENSG00000064393.16	-0.284535	7.14921
ENSG00000144452.15	-0.283187	5.63076
ENSG00000198793.13	-0.283132	6.25944
ENSG00000115464.15	-0.282751	7.54034
ENSG00000140443.15	-0.282594	8.0969
ENSG00000068878.15	-0.281726	6.63675
ENSG00000204217.15	-0.281388	6.08458
ENSG00000060749.15	-0.278038	6.14463
ENSG00000186260.16	-0.277816	6.05366
ENSG00000101752.11	-0.277599	6.29346
ENSG00000132466.19	-0.277434	6.76663
ENSG00000164715.6	-0.275683	6.62516
ENSG00000139324.12	-0.275509	5.97068
ENSG00000183495.13	-0.275463	6.39379
ENSG00000160551.11	-0.275337	7.54958
ENSG00000092148.13	-0.275311	7.93922
ENSG00000163349.22	-0.275166	6.13251
ENSG00000197892.13	-0.273381	6.41151
ENSG00000170921.15	-0.271235	6.81663
ENSG00000005108.16	-0.270691	7.06676
ENSG00000137076.21	-0.270052	8.25665
ENSG00000104517.13	-0.2693	6.77954
ENSG00000146678.10	-0.261942	7.8923
ENSG00000047410.14	-0.260161	7.33758
ENSG00000159140.20	-0.257812	7.91495
ENSG00000278540.5	-0.257484	8.11267
ENSG00000108256.9	-0.255939	7.63093
ENSG00000189043.10	0.262821	7.43097
ENSG00000133636.11	0.267721	7.37373
ENSG00000182899.17	0.271278	7.92396
ENSG00000125356.7	0.273839	6.53969
ENSG00000185088.14	0.279051	6.89975
ENSG00000182004.13	0.297383	5.4914
ENSG00000119705.9	0.306123	5.37056
ENSG00000196683.10	0.308723	6.18304
ENSG00000183648.10	0.311208	5.4923
ENSG00000134809.9	0.311663	5.39883
ENSG00000170906.16	0.334711	4.95937
ENSG00000169020.10	0.35594	5.33963
ENSG00000175482.9	0.423459	3.93254

## Sheet: BR4h_control
	logFC	logCPM	макс(logFC)	мин(logFC)	total 633 DE genes
ENSG00000210112.1	-2.12287	-0.0738587	1.6512	-2.12287
ENSG00000215417.13	-2.00015	-0.201784
ENSG00000100359.21	-1.60898	0.160704
ENSG00000228071.4	-1.58888	-0.532643
ENSG00000042832.12	-1.36701	-0.407913
ENSG00000170989.9	-1.30686	0.154071
ENSG00000269929.3	-1.19528	1.60447
ENSG00000120738.8	-1.11488	3.42697
ENSG00000257743.8	-1.06781	0.712464
ENSG00000111181.12	-1.05758	2.72846
ENSG00000146250.7	-1.0304	2.63179
ENSG00000157087.20	-0.974543	0.543966
ENSG00000100234.11	-0.971008	3.45279
ENSG00000164142.16	-0.94091	1.27492
ENSG00000198743.7	-0.909905	7.55624
ENSG00000210100.1	-0.909812	2.33559
ENSG00000255182.2	-0.894791	3.62428
ENSG00000172137.19	-0.83843	1.69952
ENSG00000137878.17	-0.830649	1.6818
ENSG00000158955.11	-0.778345	3.0694
ENSG00000049246.14	-0.683253	2.35555
ENSG00000244560.7	-0.664439	3.19015
ENSG00000119121.22	-0.650443	1.64341
ENSG00000118515.11	-0.639755	4.29923
ENSG00000226332.2	-0.632261	2.40095
ENSG00000233237.8	-0.623957	3.25537
ENSG00000056736.10	-0.619164	2.08553
ENSG00000101187.16	-0.614461	4.83954
ENSG00000118596.12	-0.604624	2.72491
ENSG00000130653.16	-0.600771	3.05412
ENSG00000185567.7	-0.59415	8.3397
ENSG00000197774.13	-0.583866	4.99847
ENSG00000108465.15	-0.567597	4.44077
ENSG00000125657.5	-0.563232	4.65948
ENSG00000119946.11	-0.556105	7.17725
ENSG00000114270.17	-0.542204	7.5622
ENSG00000166924.9	-0.533768	2.80322
ENSG00000181634.8	-0.522395	7.34715
ENSG00000165105.10	-0.515845	5.79546
ENSG00000168010.11	-0.513061	3.78675
ENSG00000243927.6	-0.511163	6.52753
ENSG00000129003.18	-0.506195	7.65638
ENSG00000169239.13	-0.505879	5.62409
ENSG00000127415.13	-0.501663	5.45702
ENSG00000080854.15	-0.494575	2.81468
ENSG00000140853.15	-0.489061	3.48671
ENSG00000227051.6	-0.487285	6.50554
ENSG00000142102.16	-0.487239	5.40493
ENSG00000197355.11	-0.485771	4.42832
ENSG00000169710.9	-0.484854	9.20839
ENSG00000188211.9	-0.484678	4.13604
ENSG00000160179.18	-0.481718	6.02275
ENSG00000205413.8	-0.481551	3.46911
ENSG00000005810.18	-0.481035	5.73306
ENSG00000136111.14	-0.478578	5.49507
ENSG00000137449.16	-0.473074	7.08044
ENSG00000164938.14	-0.471909	4.94368
ENSG00000170915.9	-0.467814	4.24856
ENSG00000165355.7	-0.467787	4.39975
ENSG00000152217.19	-0.465154	4.75727
ENSG00000165323.15	-0.463316	4.93232
ENSG00000119917.14	-0.462853	3.82535
ENSG00000106351.13	-0.45908	6.7376
ENSG00000182836.10	-0.456444	5.85584
ENSG00000105855.10	-0.45424	4.18864
ENSG00000069188.17	-0.454021	4.79933
ENSG00000164128.7	-0.449606	3.27918
ENSG00000154358.21	-0.446285	5.00935
ENSG00000083857.14	-0.445891	8.42736
ENSG00000173621.9	-0.444955	5.70976
ENSG00000137501.17	-0.442786	3.34587
ENSG00000116106.12	-0.441416	3.4995
ENSG00000151458.12	-0.440625	5.64604
ENSG00000105429.13	-0.435352	8.25257
ENSG00000163625.15	-0.432738	6.08126
ENSG00000124177.15	-0.426105	6.03465
ENSG00000167548.15	-0.425664	6.94866
ENSG00000115461.5	-0.424458	3.43666
ENSG00000102908.22	-0.424069	7.01892
ENSG00000178502.6	-0.423959	3.53003
ENSG00000069702.11	-0.423167	5.50443
ENSG00000103657.14	-0.420342	6.28453
ENSG00000135127.11	-0.420154	6.27315
ENSG00000145703.16	-0.415773	4.60864
ENSG00000054654.16	-0.414959	6.92226
ENSG00000074181.9	-0.411882	5.47954
ENSG00000134569.10	-0.411386	5.90351
ENSG00000134982.17	-0.409488	5.47703
ENSG00000253729.7	-0.408576	8.09085
ENSG00000152818.18	-0.408488	6.50797
ENSG00000095015.6	-0.406085	5.54188
ENSG00000173821.19	-0.405141	8.73972
ENSG00000173530.6	-0.404687	5.94658
ENSG00000173599.15	-0.404551	6.66434
ENSG00000179832.17	-0.402623	4.81364
ENSG00000025039.15	-0.401706	4.74746
ENSG00000119314.15	-0.399929	7.7392
ENSG00000103034.14	-0.399312	4.4458
ENSG00000132357.14	-0.398667	4.71479
ENSG00000088836.14	-0.398591	4.66652
ENSG00000130702.15	-0.397874	10.0409
ENSG00000164742.16	-0.39692	5.28065
ENSG00000169991.11	-0.396452	5.04979
ENSG00000173166.18	-0.394841	7.25309
ENSG00000072121.16	-0.393362	5.26714
ENSG00000156381.9	-0.39292	4.96104
ENSG00000038382.20	-0.390655	7.49807
ENSG00000131584.19	-0.390185	4.81727
ENSG00000198948.12	-0.389539	5.07471
ENSG00000053254.15	-0.388656	6.2731
ENSG00000115760.14	-0.387774	7.28512
ENSG00000102189.17	-0.386551	5.80647
ENSG00000172915.18	-0.385647	5.81596
ENSG00000124942.14	-0.384914	8.21222
ENSG00000102218.6	-0.382209	4.09537
ENSG00000176542.10	-0.379187	4.50028
ENSG00000132549.18	-0.378921	5.769
ENSG00000148158.17	-0.374119	4.64072
ENSG00000167716.18	-0.373842	6.44817
ENSG00000086758.16	-0.373517	9.02573
ENSG00000188130.14	-0.373441	4.78258
ENSG00000143126.8	-0.372883	5.88611
ENSG00000164327.13	-0.371857	6.01501
ENSG00000128731.17	-0.370187	7.20506
ENSG00000048707.15	-0.370169	5.77375
ENSG00000197943.10	-0.370087	3.902
ENSG00000196367.13	-0.368892	6.8353
ENSG00000173064.13	-0.366394	6.02919
ENSG00000143669.13	-0.366214	4.39057
ENSG00000162104.10	-0.366132	6.09425
ENSG00000069869.16	-0.364115	7.6465
ENSG00000116539.13	-0.362548	6.48191
ENSG00000157654.18	-0.362147	4.80898
ENSG00000101191.16	-0.361981	6.36189
ENSG00000065526.11	-0.361112	6.09679
ENSG00000113916.18	-0.360878	6.7777
ENSG00000198355.5	-0.359325	5.60095
ENSG00000100393.13	-0.359144	6.59854
ENSG00000108510.10	-0.358018	7.30649
ENSG00000134070.5	-0.357869	5.16549
ENSG00000138688.15	-0.35773	5.80162
ENSG00000162775.16	-0.356951	3.80308
ENSG00000110455.14	-0.356789	5.31559
ENSG00000104142.11	-0.355509	5.41552
ENSG00000151229.13	-0.355236	5.86986
ENSG00000135763.10	-0.354784	4.84703
ENSG00000143970.17	-0.354471	6.16328
ENSG00000180263.14	-0.354134	6.6993
ENSG00000135373.12	-0.352867	6.32116
ENSG00000134250.20	-0.351343	6.89354
ENSG00000170776.21	-0.349983	7.32913
ENSG00000116661.11	-0.348666	4.89544
ENSG00000100852.13	-0.34865	7.4349
ENSG00000156273.16	-0.347914	5.72915
ENSG00000170921.15	-0.347388	6.81663
ENSG00000184207.9	-0.346086	5.28229
ENSG00000111816.8	-0.345878	5.42635
ENSG00000167106.12	-0.345547	7.98234
ENSG00000197892.13	-0.3453	6.41151
ENSG00000182095.14	-0.344643	7.41875
ENSG00000115183.15	-0.343473	5.02754
ENSG00000064393.16	-0.343131	7.14921
ENSG00000103249.18	-0.343044	7.41766
ENSG00000213983.12	-0.342265	6.50508
ENSG00000123836.15	-0.342023	5.44318
ENSG00000088899.15	-0.341756	5.29973
ENSG00000131389.17	-0.340887	7.69915
ENSG00000164463.12	-0.340602	5.08595
ENSG00000146648.18	-0.340493	7.99591
ENSG00000157827.20	-0.340081	6.85169
ENSG00000215041.10	-0.339863	5.4351
ENSG00000136542.9	-0.339735	4.4909
ENSG00000186951.16	-0.339633	4.82687
ENSG00000008710.19	-0.339432	5.96417
ENSG00000147526.20	-0.338473	7.50401
ENSG00000016391.11	-0.337618	5.52995
ENSG00000131711.15	-0.336481	9.0139
ENSG00000127481.15	-0.335528	7.31886
ENSG00000089876.12	-0.335206	6.83037
ENSG00000075275.16	-0.334827	7.31268
ENSG00000127603.27	-0.334669	8.0073
ENSG00000140836.17	-0.334368	6.57152
ENSG00000175073.8	-0.334192	5.47062
ENSG00000010818.10	-0.334152	4.25529
ENSG00000075391.16	-0.333772	5.25335
ENSG00000138829.12	-0.333647	4.50642
ENSG00000197386.12	-0.333402	5.69908
ENSG00000165434.8	-0.333353	5.95445
ENSG00000043143.20	-0.332901	7.02917
ENSG00000163082.10	-0.332597	5.46316
ENSG00000079432.7	-0.330844	7.2826
ENSG00000135709.12	-0.330139	4.67491
ENSG00000176994.11	-0.330104	6.47311
ENSG00000003989.17	-0.330049	7.40539
ENSG00000080200.10	-0.328944	4.91389
ENSG00000248383.4	-0.328083	4.62931
ENSG00000225190.11	-0.327697	5.3165
ENSG00000188906.16	-0.327692	6.08527
ENSG00000135837.16	-0.326819	6.39068
ENSG00000118482.11	-0.326593	6.36076
ENSG00000217128.12	-0.325821	5.82704
ENSG00000197081.14	-0.325064	8.1405
ENSG00000278540.5	-0.324076	8.11267
ENSG00000074755.15	-0.323706	6.88591
ENSG00000065613.15	-0.323696	7.87797
ENSG00000160712.13	-0.32314	4.45869
ENSG00000101974.14	-0.322568	5.63976
ENSG00000145012.13	-0.320561	7.7873
ENSG00000197077.13	-0.320018	6.53586
ENSG00000198589.13	-0.319008	5.96668
ENSG00000151914.20	-0.318683	7.61348
ENSG00000135821.18	-0.318662	6.54127
ENSG00000141298.19	-0.318373	5.13598
ENSG00000100644.17	-0.318011	10.3325
ENSG00000148154.10	-0.317728	5.83942
ENSG00000165240.20	-0.317385	6.0337
ENSG00000196914.9	-0.316515	7.55671
ENSG00000104093.13	-0.316	6.50469
ENSG00000090975.12	-0.315269	4.64705
ENSG00000114796.16	-0.31331	5.71983
ENSG00000100731.16	-0.312534	6.4611
ENSG00000114933.16	-0.312499	4.49695
ENSG00000123104.12	-0.312253	4.88214
ENSG00000188559.15	-0.312	6.32003
ENSG00000075539.14	-0.310721	5.22802
ENSG00000148841.17	-0.310555	5.79776
ENSG00000088387.19	-0.310554	5.66465
ENSG00000100154.14	-0.310417	5.52816
ENSG00000040199.18	-0.309757	4.66316
ENSG00000160285.15	-0.30972	6.75474
ENSG00000134243.12	-0.309658	6.9342
ENSG00000080561.13	-0.309404	4.27826
ENSG00000151208.17	-0.309175	7.0078
ENSG00000173898.13	-0.308989	5.19869
ENSG00000127946.17	-0.30846	8.15891
ENSG00000100697.14	-0.306782	6.2461
ENSG00000168807.16	-0.306167	5.49993
ENSG00000159921.16	-0.305719	7.6436
ENSG00000197102.12	-0.305655	8.86278
ENSG00000106665.15	-0.30514	6.69358
ENSG00000072364.13	-0.305121	7.48214
ENSG00000133065.11	-0.304192	5.45446
ENSG00000033100.16	-0.303697	6.21268
ENSG00000215301.10	-0.303203	9.30033
ENSG00000114554.11	-0.303144	5.91775
ENSG00000148842.18	-0.302373	5.41754
ENSG00000198837.10	-0.302202	6.01825
ENSG00000127914.16	-0.301725	6.77414
ENSG00000120690.16	-0.300388	6.03133
ENSG00000124181.14	-0.300355	5.98473
ENSG00000174738.13	-0.29991	6.11623
ENSG00000152894.14	-0.299763	7.20725
ENSG00000110046.13	-0.299719	5.7838
ENSG00000254470.3	-0.298873	5.38602
ENSG00000162413.16	-0.29736	5.66164
ENSG00000177200.17	-0.297334	6.75758
ENSG00000166147.13	-0.297028	4.88404
ENSG00000068878.15	-0.296858	6.63675
ENSG00000184634.16	-0.296836	5.66893
ENSG00000126368.6	-0.296507	4.85394
ENSG00000171467.16	-0.296117	5.37495
ENSG00000118263.15	-0.296111	5.0762
ENSG00000169660.16	-0.295744	5.421
ENSG00000078269.15	-0.295462	6.99953
ENSG00000099381.18	-0.295451	5.7822
ENSG00000205060.11	-0.294976	7.3506
ENSG00000248905.9	-0.294928	4.65204
ENSG00000177311.11	-0.29476	7.30306
ENSG00000116133.13	-0.294513	8.60529
ENSG00000110422.12	-0.294382	6.85467
ENSG00000163659.13	-0.294237	4.88364
ENSG00000141503.17	-0.293868	6.79292
ENSG00000172175.15	-0.293542	5.7987
ENSG00000151136.15	-0.29344	6.74799
ENSG00000119408.16	-0.293343	4.54395
ENSG00000074590.13	-0.29322	4.84887
ENSG00000125257.16	-0.292925	7.71397
ENSG00000065833.9	-0.292754	8.34024
ENSG00000111846.17	-0.292653	5.13561
ENSG00000123384.14	-0.292495	6.41843
ENSG00000074964.17	-0.292385	4.93075
ENSG00000171365.17	-0.291779	4.74042
ENSG00000188994.13	-0.29148	4.84559
ENSG00000138771.16	-0.290828	4.94048
ENSG00000241973.11	-0.290283	6.13245
ENSG00000171914.16	-0.290139	4.64046
ENSG00000174106.3	-0.289549	5.16495
ENSG00000084731.15	-0.289243	5.89647
ENSG00000112379.9	-0.288013	5.98747
ENSG00000171988.19	-0.287813	6.16392
ENSG00000138604.10	-0.287433	6.45998
ENSG00000066739.12	-0.287161	6.1639
ENSG00000143322.21	-0.287048	6.09571
ENSG00000174197.16	-0.286543	5.95997
ENSG00000118257.16	-0.286117	7.07767
ENSG00000123094.15	-0.285937	4.63617
ENSG00000149499.11	-0.28516	5.33215
ENSG00000092148.13	-0.285121	7.93922
ENSG00000118777.12	-0.284783	5.92648
ENSG00000117280.13	-0.284614	5.89362
ENSG00000196535.16	-0.284609	6.96518
ENSG00000172159.16	-0.284445	5.14622
ENSG00000170832.13	-0.284248	6.57216
ENSG00000135048.14	-0.283794	7.56214
ENSG00000104517.13	-0.283734	6.77954
ENSG00000128512.22	-0.282178	5.28636
ENSG00000110921.14	-0.281741	4.86573
ENSG00000134313.15	-0.281692	6.69444
ENSG00000172893.15	-0.281444	8.14262
ENSG00000130338.13	-0.281262	5.28867
ENSG00000104447.12	-0.281173	4.77712
ENSG00000166925.9	-0.28062	6.09764
ENSG00000204217.15	-0.280406	6.08458
ENSG00000215251.4	-0.280283	5.21861
ENSG00000275832.5	-0.280116	4.86685
ENSG00000023171.18	-0.280078	7.5159
ENSG00000152127.9	-0.279937	5.31087
ENSG00000166340.17	-0.279834	7.81437
ENSG00000196782.12	-0.278054	5.46182
ENSG00000170802.16	-0.277669	4.93185
ENSG00000134369.15	-0.277094	5.43823
ENSG00000160007.19	-0.277091	8.2316
ENSG00000103222.19	-0.276823	9.34346
ENSG00000137145.20	-0.276347	6.56768
ENSG00000178971.16	-0.275864	5.85887
ENSG00000083223.18	-0.274817	4.99625
ENSG00000172869.14	-0.274808	5.61421
ENSG00000157193.18	-0.274133	6.00238
ENSG00000076108.11	-0.274031	7.16362
ENSG00000066933.16	-0.273228	6.57108
ENSG00000096433.11	-0.273157	7.1245
ENSG00000163820.15	-0.273067	5.41397
ENSG00000102699.6	-0.272852	6.88955
ENSG00000164715.6	-0.272745	6.62516
ENSG00000135870.11	-0.271599	5.30414
ENSG00000100350.14	-0.270762	6.24497
ENSG00000137819.14	-0.270541	8.21468
ENSG00000023516.9	-0.270034	6.39071
ENSG00000156675.16	-0.26898	6.26245
ENSG00000004399.12	-0.268595	6.69708
ENSG00000125398.8	-0.268458	6.31456
ENSG00000185963.14	-0.268172	5.62018
ENSG00000145041.15	-0.268113	5.51607
ENSG00000089154.11	-0.268056	7.55927
ENSG00000108557.19	-0.26726	6.77495
ENSG00000070159.14	-0.266566	5.74928
ENSG00000136848.17	-0.266123	6.06775
ENSG00000108175.17	-0.2657	7.08475
ENSG00000011405.13	-0.265534	7.19936
ENSG00000172493.20	-0.264665	6.21457
ENSG00000100888.13	-0.26464	6.6497
ENSG00000068654.16	-0.264461	6.72399
ENSG00000171940.13	-0.264456	6.90822
ENSG00000153201.16	-0.264357	6.42109
ENSG00000198793.13	-0.264328	6.25944
ENSG00000144452.15	-0.264293	5.63076
ENSG00000031003.10	-0.263846	6.0275
ENSG00000153922.10	-0.26383	6.37705
ENSG00000115594.12	-0.263262	6.47254
ENSG00000146373.16	-0.263249	5.70964
ENSG00000171634.18	-0.263016	6.92421
ENSG00000131023.13	-0.262955	5.1653
ENSG00000069424.15	-0.262825	5.41409
ENSG00000146242.8	-0.262586	6.71742
ENSG00000143515.18	-0.262297	6.04844
ENSG00000111331.13	-0.262024	5.41023
ENSG00000105953.15	-0.261853	6.74116
ENSG00000164050.13	-0.261421	5.9524
ENSG00000134107.5	-0.261074	7.75662
ENSG00000005108.16	-0.260984	7.06676
ENSG00000130723.20	-0.260744	8.03539
ENSG00000123636.18	-0.260067	5.29315
ENSG00000096696.14	-0.259339	7.13363
ENSG00000060237.17	-0.259291	8.21304
ENSG00000214022.11	-0.25922	7.66187
ENSG00000172840.7	-0.259191	5.45512
ENSG00000214655.10	-0.259005	6.39444
ENSG00000072274.13	-0.258961	8.7491
ENSG00000007202.15	-0.258805	8.568
ENSG00000140521.15	-0.258656	6.05226
ENSG00000186480.13	-0.258628	7.06452
ENSG00000140400.17	-0.257655	6.75952
ENSG00000137177.20	-0.257405	5.86121
ENSG00000008294.21	-0.25689	7.56766
ENSG00000100207.18	-0.256849	5.80401
ENSG00000151176.8	-0.256207	7.21113
ENSG00000124198.9	-0.255778	7.03194
ENSG00000101846.7	-0.25552	5.69667
ENSG00000075151.20	-0.255252	7.37592
ENSG00000085224.22	-0.25478	7.48707
ENSG00000164171.11	-0.254653	6.22413
ENSG00000012232.9	-0.254083	5.92077
ENSG00000109819.9	-0.253392	6.33097
ENSG00000166912.17	-0.25331	5.68907
ENSG00000149639.15	-0.252967	5.772
ENSG00000197136.4	-0.252809	6.71336
ENSG00000183495.13	-0.25248	6.39379
ENSG00000122863.6	-0.252042	6.38408
ENSG00000039319.17	-0.251837	5.83884
ENSG00000064932.16	-0.251622	5.95992
ENSG00000005339.14	-0.251566	6.77344
ENSG00000140396.13	-0.251032	6.40977
ENSG00000162402.14	-0.250387	6.56611
ENSG00000132466.19	-0.250275	6.76663
ENSG00000113716.13	-0.249679	6.46812
ENSG00000162105.19	-0.249399	6.02104
ENSG00000180530.11	-0.248421	7.36293
ENSG00000137486.17	-0.247531	6.16811
ENSG00000101752.11	-0.247473	6.29346
ENSG00000156011.17	-0.247275	5.84635
ENSG00000107290.14	-0.247163	6.82815
ENSG00000185722.18	-0.246702	7.09087
ENSG00000157985.19	-0.246636	5.83611
ENSG00000131504.17	-0.246516	7.0373
ENSG00000187231.14	-0.245918	5.98807
ENSG00000196712.17	-0.245728	7.35112
ENSG00000159140.20	-0.245677	7.91495
ENSG00000077235.18	-0.245616	6.94224
ENSG00000157557.13	-0.245396	6.56585
ENSG00000196730.13	-0.245199	8.30421
ENSG00000119682.17	-0.244491	6.31712
ENSG00000145623.13	-0.243832	8.07067
ENSG00000181222.16	-0.243719	7.32585
ENSG00000198742.9	-0.243275	6.12395
ENSG00000005483.21	-0.243221	6.72244
ENSG00000166783.22	-0.243162	6.97213
ENSG00000138685.15	-0.243095	6.37092
ENSG00000083168.11	-0.242535	6.37961
ENSG00000082701.15	-0.242527	6.60924
ENSG00000157168.20	-0.242222	6.29162
ENSG00000160551.11	-0.241926	7.54958
ENSG00000112893.9	-0.241542	7.06166
ENSG00000119596.18	-0.241394	6.45628
ENSG00000068366.20	-0.240946	7.81575
ENSG00000164300.17	-0.240686	8.21029
ENSG00000115464.15	-0.239751	7.54034
ENSG00000019505.8	-0.239671	7.28775
ENSG00000038219.13	-0.239582	6.80239
ENSG00000140443.15	-0.238843	8.0969
ENSG00000133657.15	-0.237923	6.90421
ENSG00000153827.13	-0.237614	7.44871
ENSG00000124831.19	-0.236877	6.93508
ENSG00000125107.18	-0.236538	8.08509
ENSG00000134278.15	-0.236514	6.88545
ENSG00000148396.18	-0.233592	7.14205
ENSG00000124486.13	-0.233173	8.43152
ENSG00000138162.19	-0.228389	7.71866
ENSG00000137876.10	0.234024	7.76165
ENSG00000183010.17	0.234819	7.66869
ENSG00000197747.9	0.238927	7.95242
ENSG00000070081.17	0.239528	8.26624
ENSG00000127184.13	0.24064	7.58715
ENSG00000189159.16	0.244268	6.67537
ENSG00000172809.13	0.244923	8.74015
ENSG00000134825.16	0.247151	6.16886
ENSG00000099994.11	0.247225	6.42523
ENSG00000147400.9	0.248944	6.40589
ENSG00000173660.12	0.249611	6.74048
ENSG00000164405.11	0.253231	6.48968
ENSG00000169976.7	0.253818	5.78842
ENSG00000123416.15	0.25493	7.09638
ENSG00000101000.6	0.25668	6.24121
ENSG00000131174.7	0.257088	7.31846
ENSG00000189043.10	0.25951	7.43097
ENSG00000149257.14	0.261647	6.76953
ENSG00000205542.11	0.263204	8.88181
ENSG00000166562.9	0.264443	6.67129
ENSG00000105258.9	0.265522	6.05651
ENSG00000167645.17	0.26786	6.56538
ENSG00000106355.10	0.267946	5.5179
ENSG00000109475.16	0.271773	7.48457
ENSG00000071082.11	0.272289	8.51541
ENSG00000183688.4	0.273865	4.9976
ENSG00000163430.12	0.273887	4.95348
ENSG00000125995.16	0.275051	5.10395
ENSG00000134809.9	0.275055	5.39883
ENSG00000122026.10	0.277195	7.76766
ENSG00000112081.17	0.27772	7.52527
ENSG00000137210.14	0.280619	5.18265
ENSG00000143977.14	0.281294	4.89795
ENSG00000135245.10	0.281471	5.82589
ENSG00000182004.13	0.281692	5.4914
ENSG00000064666.15	0.283651	5.74549
ENSG00000182899.17	0.28418	7.92396
ENSG00000196683.10	0.28639	6.18304
ENSG00000243147.8	0.288315	5.60096
ENSG00000198856.13	0.28929	6.95461
ENSG00000171530.14	0.289543	5.74981
ENSG00000106803.10	0.290186	6.675
ENSG00000105829.13	0.290973	5.8309
ENSG00000059804.16	0.291476	5.44623
ENSG00000171557.17	0.297275	7.34512
ENSG00000228474.6	0.297328	6.74311
ENSG00000123349.14	0.299966	7.30414
ENSG00000168701.19	0.300455	5.43667
ENSG00000105755.8	0.301218	5.61757
ENSG00000124664.11	0.301933	5.36598
ENSG00000102317.18	0.302424	8.08404
ENSG00000183011.13	0.305877	5.25395
ENSG00000171858.18	0.306987	8.11168
ENSG00000167767.14	0.307228	5.96307
ENSG00000127922.9	0.307505	6.16881
ENSG00000117632.23	0.308592	5.47587
ENSG00000140416.21	0.31288	7.65016
ENSG00000170482.17	0.313437	4.38216
ENSG00000145050.18	0.316125	7.56193
ENSG00000185088.14	0.317238	6.89975
ENSG00000213741.10	0.320378	7.2917
ENSG00000010219.13	0.322513	4.73566
ENSG00000132432.14	0.326055	6.4622
ENSG00000146038.12	0.328656	5.63074
ENSG00000173207.13	0.330485	4.48307
ENSG00000163041.11	0.337574	5.74367
ENSG00000088002.11	0.340401	4.51545
ENSG00000176731.12	0.341139	5.10417
ENSG00000125356.7	0.345402	6.53969
ENSG00000150782.12	0.346078	6.11117
ENSG00000115875.19	0.35027	6.38624
ENSG00000108602.18	0.35268	8.55599
ENSG00000162772.17	0.353822	4.93406
ENSG00000183648.10	0.362627	5.4923
ENSG00000144354.14	0.364771	3.98244
ENSG00000196981.4	0.364842	4.03451
ENSG00000198918.8	0.366107	7.06333
ENSG00000108590.11	0.369824	3.84818
ENSG00000034510.6	0.371665	9.93007
ENSG00000169020.10	0.373015	5.33963
ENSG00000162878.13	0.38167	5.31945
ENSG00000125148.7	0.381692	5.63045
ENSG00000243566.6	0.383367	3.77622
ENSG00000137563.12	0.388574	4.97922
ENSG00000164548.11	0.397804	5.50507
ENSG00000175482.9	0.405413	3.93254
ENSG00000111196.10	0.409891	4.31847
ENSG00000135960.10	0.422255	3.53287
ENSG00000119632.4	0.422891	3.67635
ENSG00000005187.12	0.429751	4.20233
ENSG00000100097.12	0.438369	6.70157
ENSG00000133636.11	0.4416	7.37373
ENSG00000100557.9	0.447398	4.16076
ENSG00000165304.8	0.46051	3.53095
ENSG00000184164.14	0.46166	6.98375
ENSG00000118523.6	0.471756	3.97178
ENSG00000170099.6	0.476461	4.59843
ENSG00000176907.5	0.480802	7.56739
ENSG00000012048.22	0.486118	3.78168
ENSG00000117724.13	0.488502	4.3254
ENSG00000205426.10	0.506399	9.47213
ENSG00000079616.12	0.507159	4.05798
ENSG00000169903.7	0.510731	4.84554
ENSG00000164109.14	0.510967	2.69989
ENSG00000139631.18	0.512405	3.19623
ENSG00000106541.12	0.515612	10.2492
ENSG00000170442.12	0.536926	4.98915
ENSG00000177337.8	0.539549	2.89798
ENSG00000120211.4	0.539893	5.22979
ENSG00000170312.16	0.556188	3.38315
ENSG00000107984.10	0.556248	7.33635
ENSG00000137691.13	0.558907	2.63679
ENSG00000088325.16	0.578734	4.33224
ENSG00000153363.13	0.582551	3.04536
ENSG00000132639.12	0.584401	3.51063
ENSG00000260260.1	0.59275	3.66995
ENSG00000259120.3	0.595596	2.66827
ENSG00000138180.16	0.595737	3.12804
ENSG00000280187.1	0.599123	2.1049
ENSG00000122952.17	0.623996	2.84081
ENSG00000107159.13	0.66465	2.12144
ENSG00000076382.17	0.668481	3.05208
ENSG00000131747.15	0.669664	5.76768
ENSG00000111206.12	0.675317	3.99105
ENSG00000123485.12	0.679988	2.55945
ENSG00000279407.1	0.708958	1.6931
ENSG00000169679.15	0.713732	2.21591
ENSG00000112984.12	0.71621	2.14152
ENSG00000115163.15	0.718547	1.85909
ENSG00000117399.14	0.72452	2.61949
ENSG00000109805.10	0.734483	1.89513
ENSG00000164104.12	0.735595	2.99269
ENSG00000134057.15	0.740632	4.30206
ENSG00000183856.11	0.743527	2.25382
ENSG00000156970.12	0.748476	2.28079
ENSG00000100526.20	0.753568	2.23841
ENSG00000169429.11	0.758181	2.41848
ENSG00000146670.10	0.759452	2.86297
ENSG00000178999.13	0.777285	1.8909
ENSG00000122966.16	0.782621	2.4501
ENSG00000148773.14	0.794747	4.15829
ENSG00000157456.8	0.796467	3.09062
ENSG00000186185.14	0.806626	1.73905
ENSG00000134690.11	0.812649	1.78371
ENSG00000142945.13	0.814626	2.03547
ENSG00000140534.14	0.823174	1.34559
ENSG00000145386.10	0.83086	1.82509
ENSG00000127564.17	0.831365	1.10758
ENSG00000167513.9	0.835643	1.57069
ENSG00000112742.10	0.849244	1.73827
ENSG00000072571.20	0.850104	2.71216
ENSG00000276168.1	0.852266	4.00001
ENSG00000024526.17	0.868859	2.25087
ENSG00000131153.9	0.87511	1.05921
ENSG00000174371.17	0.878554	0.822195
ENSG00000129810.15	0.884626	1.18982
ENSG00000093009.10	0.890509	0.765064
ENSG00000196584.3	0.892664	1.43759
ENSG00000171320.15	0.893082	1.32325
ENSG00000090889.12	0.907497	2.62585
ENSG00000168078.10	0.914663	3.11128
ENSG00000247373.3	0.915931	1.41529
ENSG00000166851.15	0.925546	3.39575
ENSG00000121152.10	0.931483	1.78156
ENSG00000164611.13	0.932692	2.3463
ENSG00000132911.4	0.934234	0.691643
ENSG00000068489.12	0.937321	2.62306
ENSG00000089685.15	0.943464	3.04681
ENSG00000175643.10	0.965488	1.8158
ENSG00000129195.16	1.02204	1.40641
ENSG00000253540.5	1.0501	0.360293
ENSG00000175063.17	1.06582	2.49315
ENSG00000277142.1	1.07222	0.43794
ENSG00000136155.17	1.08369	0.43592
ENSG00000117650.13	1.12061	2.11623
ENSG00000065328.16	1.13709	0.771211
ENSG00000135451.13	1.27051	1.48313
ENSG00000158402.20	1.28679	0.145155
ENSG00000210195.2	1.35285	2.17771
ENSG00000186871.7	1.36272	0.543588
ENSG00000232995.7	1.44599	-0.571794
ENSG00000278484.1	1.45444	0.314123
ENSG00000284946.1	1.45889	-0.689957
ENSG00000244968.7	1.52972	-0.204509
ENSG00000181524.6	1.62566	-0.797109
ENSG00000200534.1	1.6512	-0.203346

## Sheet: RNAlater_control
	logFC	logCPM	макс(logFC)	мин(logFC)	total 9330 DE genes
ENSG00000223459.6	-4.04167	-0.335803	3.04663	-4.04167
ENSG00000257315.2	-3.84245	0.695226
ENSG00000257743.8	-3.63649	0.712464
ENSG00000164532.11	-3.5032	-0.161398
ENSG00000205746.9	-3.43615	-0.0246572
ENSG00000233757.6	-3.035	-0.343862
ENSG00000001630.17	-2.95977	3.10084
ENSG00000240303.8	-2.83649	0.255963
ENSG00000219642.2	-2.79845	-0.649578
ENSG00000205810.8	-2.77377	-0.84185
ENSG00000214814.7	-2.71393	-0.0794712
ENSG00000249158.6	-2.69355	2.61821
ENSG00000047936.10	-2.6274	-0.257874
ENSG00000229368.1	-2.60596	-0.876916
ENSG00000168412.6	-2.55563	-0.84235
ENSG00000109265.14	-2.49723	0.555248
ENSG00000235500.2	-2.48044	0.116548
ENSG00000055813.6	-2.44616	-0.183099
ENSG00000197258.5	-2.44167	-0.76411
ENSG00000243232.6	-2.43884	3.94849
ENSG00000279348.1	-2.42246	2.404
ENSG00000257594.4	-2.41551	1.30693
ENSG00000113249.13	-2.40288	6.1759
ENSG00000112245.12	-2.39147	0.493612
ENSG00000254788.7	-2.38914	-0.961312
ENSG00000225264.3	-2.33274	1.00394
ENSG00000177197.7	-2.31559	-0.40176
ENSG00000050030.15	-2.28446	-0.841776
ENSG00000278915.1	-2.18867	-0.900231
ENSG00000251664.5	-2.18483	3.46496
ENSG00000271662.1	-2.15679	-0.303149
ENSG00000172817.4	-2.10085	0.17471
ENSG00000230445.4	-2.09435	0.806119
ENSG00000178502.6	-2.06297	3.53003
ENSG00000188211.9	-2.06251	4.13604
ENSG00000271254.6	-2.05183	2.86673
ENSG00000185164.14	-2.04971	4.57445
ENSG00000153292.16	-2.02862	-1.02495
ENSG00000226549.3	-1.98554	0.576399
ENSG00000265660.1	-1.97544	0.0121392
ENSG00000151623.15	-1.96852	0.0991063
ENSG00000170011.14	-1.96689	-0.453179
ENSG00000253525.1	-1.96608	0.413087
ENSG00000144426.18	-1.95592	4.12878
ENSG00000204962.6	-1.95309	-0.819406
ENSG00000185900.10	-1.94938	1.6786
ENSG00000268089.3	-1.9422	-0.888627
ENSG00000263563.6	-1.90072	0.859527
ENSG00000253710.4	-1.87893	3.28023
ENSG00000240184.7	-1.8702	2.19699
ENSG00000080561.13	-1.85511	4.27826
ENSG00000255046.1	-1.84768	-0.498186
ENSG00000182224.12	-1.84052	1.98692
ENSG00000037749.12	-1.81613	4.64435
ENSG00000103226.18	-1.804	3.37513
ENSG00000106772.18	-1.79111	-0.600164
ENSG00000283378.1	-1.78922	0.0820543
ENSG00000089505.17	-1.7866	1.10801
ENSG00000142178.9	-1.786	0.12267
ENSG00000204967.12	-1.7833	3.79778
ENSG00000231683.6	-1.77934	4.37412
ENSG00000273760.1	-1.75209	0.414345
ENSG00000263001.6	-1.74383	6.04364
ENSG00000198929.13	-1.73966	0.96104
ENSG00000224886.2	-1.72836	-0.111287
ENSG00000156869.13	-1.71362	1.96675
ENSG00000146530.14	-1.71318	1.93996
ENSG00000183729.3	-1.70634	-0.350919
ENSG00000224334.1	-1.70509	-0.418015
ENSG00000256139.2	-1.69861	-0.335456
ENSG00000135766.9	-1.68782	3.86718
ENSG00000184305.15	-1.68118	0.146294
ENSG00000214185.3	-1.66848	-0.731653
ENSG00000156875.14	-1.66375	0.169158
ENSG00000172915.18	-1.66106	5.81596
ENSG00000162924.14	-1.65821	2.83915
ENSG00000283041.1	-1.65431	-0.119415
ENSG00000132718.9	-1.63045	2.79208
ENSG00000248383.4	-1.62925	4.62931
ENSG00000011677.13	-1.61223	-0.168517
ENSG00000105388.15	-1.60944	3.5996
ENSG00000242689.3	-1.59234	-0.453234
ENSG00000133863.8	-1.58355	0.0934075
ENSG00000245205.3	-1.57147	2.63955
ENSG00000264570.1	-1.56841	-0.219715
ENSG00000057704.13	-1.56692	-0.344015
ENSG00000135373.12	-1.55651	6.32116
ENSG00000146122.17	-1.55189	-0.680023
ENSG00000082175.15	-1.55039	-0.900424
ENSG00000137486.17	-1.54833	6.16811
ENSG00000214199.3	-1.53702	2.10969
ENSG00000179277.9	-1.53428	1.13468
ENSG00000153107.13	-1.53271	4.37434
ENSG00000254893.6	-1.518	-0.488399
ENSG00000100129.18	-1.51403	7.36986
ENSG00000150093.19	-1.5123	10.7805
ENSG00000179331.3	-1.50845	-0.46123
ENSG00000112297.15	-1.50595	1.10813
ENSG00000138448.12	-1.49427	7.94771
ENSG00000214562.14	-1.49065	0.0753913
ENSG00000118596.12	-1.48917	2.72491
ENSG00000072840.13	-1.48109	4.79044
ENSG00000111254.8	-1.47641	-0.235115
ENSG00000255408.4	-1.47238	2.32859
ENSG00000230787.1	-1.47119	0.0806881
ENSG00000137642.13	-1.47083	5.28786
ENSG00000108582.12	-1.46325	9.36583
ENSG00000113712.18	-1.46324	6.78565
ENSG00000166148.3	-1.45784	0.610434
ENSG00000205413.8	-1.44918	3.46911
ENSG00000079482.13	-1.44435	4.74212
ENSG00000264717.5	-1.44246	0.819043
ENSG00000237350.1	-1.43901	-0.507193
ENSG00000238062.6	-1.43854	-0.54339
ENSG00000072274.13	-1.43522	8.7491
ENSG00000229848.1	-1.43256	0.635511
ENSG00000198406.7	-1.432	0.584865
ENSG00000248905.9	-1.42912	4.65204
ENSG00000203837.5	-1.4271	-0.741576
ENSG00000197822.11	-1.41461	4.3682
ENSG00000175556.17	-1.413	3.47171
ENSG00000188559.15	-1.41145	6.32003
ENSG00000261609.7	-1.40265	2.43955
ENSG00000139973.16	-1.40242	-0.242909
ENSG00000146858.8	-1.39822	2.96279
ENSG00000140526.18	-1.3977	8.09054
ENSG00000171004.18	-1.39711	2.24411
ENSG00000003989.17	-1.39207	7.40539
ENSG00000119139.20	-1.39191	-0.659239
ENSG00000137460.8	-1.39186	-0.111896
ENSG00000115616.3	-1.38795	4.13776
ENSG00000204965.9	-1.38605	1.90015
ENSG00000184156.17	-1.38602	0.443126
ENSG00000214249.3	-1.38475	-0.0119534
ENSG00000261115.6	-1.38268	3.43267
ENSG00000156535.15	-1.38071	7.14719
ENSG00000198589.13	-1.37962	5.96668
ENSG00000101445.10	-1.37778	1.3586
ENSG00000213235.3	-1.3726	0.745047
ENSG00000197081.14	-1.37175	8.1405
ENSG00000187955.12	-1.37115	1.90507
ENSG00000275325.4	-1.37105	-0.752907
ENSG00000229932.3	-1.37093	-0.864664
ENSG00000243156.9	-1.36978	4.32806
ENSG00000115414.19	-1.36877	10.8543
ENSG00000188013.6	-1.3669	-0.25776
ENSG00000253953.2	-1.36643	-0.936471
ENSG00000151320.11	-1.36395	2.6253
ENSG00000144452.15	-1.36003	5.63076
ENSG00000172986.13	-1.3561	0.340544
ENSG00000023516.9	-1.33926	6.39071
ENSG00000259479.6	-1.33671	0.230147
ENSG00000112893.9	-1.33053	7.06166
ENSG00000186952.15	-1.32644	-0.497966
ENSG00000177694.16	-1.32308	0.251593
ENSG00000239407.5	-1.32105	1.06524
ENSG00000137145.20	-1.32067	6.56768
ENSG00000176994.11	-1.31969	6.47311
ENSG00000132549.18	-1.31813	5.769
ENSG00000111647.13	-1.31603	5.35972
ENSG00000178385.15	-1.3147	3.91388
ENSG00000253348.1	-1.31411	-0.852868
ENSG00000183023.18	-1.31331	3.07846
ENSG00000109971.14	-1.31322	10.2609
ENSG00000173930.9	-1.31242	2.73017
ENSG00000119408.16	-1.30702	4.54395
ENSG00000188039.14	-1.30047	-0.426193
ENSG00000198677.11	-1.2985	7.3414
ENSG00000198734.11	-1.29778	2.61321
ENSG00000116641.18	-1.29733	5.18792
ENSG00000145147.20	-1.29655	1.55128
ENSG00000269374.1	-1.29603	1.0928
ENSG00000147251.15	-1.29219	4.85543
ENSG00000134899.21	-1.29214	0.475199
ENSG00000166046.11	-1.28992	4.75008
ENSG00000134982.17	-1.28913	5.47703
ENSG00000125107.18	-1.28678	8.08509
ENSG00000221866.9	-1.28597	0.135316
ENSG00000159459.12	-1.28391	5.29099
ENSG00000102699.6	-1.28318	6.88955
ENSG00000164742.16	-1.28109	5.28065
ENSG00000188167.9	-1.27997	0.954554
ENSG00000197763.17	-1.27989	3.30823
ENSG00000183098.11	-1.27695	3.6219
ENSG00000259612.1	-1.27509	0.834042
ENSG00000107518.18	-1.27441	4.24403
ENSG00000152402.10	-1.27375	0.7725
ENSG00000164933.12	-1.26992	0.722742
ENSG00000078295.17	-1.26986	-0.226976
ENSG00000169856.9	-1.26824	-0.53369
ENSG00000259207.7	-1.26678	0.708125
ENSG00000145362.19	-1.26367	3.0432
ENSG00000233476.3	-1.26366	2.11475
ENSG00000166446.15	-1.26012	1.77448
ENSG00000092148.13	-1.25922	7.93922
ENSG00000225151.10	-1.25859	-0.639413
ENSG00000135842.17	-1.25651	7.14953
ENSG00000160218.13	-1.25433	4.55899
ENSG00000141338.14	-1.25314	2.86967
ENSG00000164187.7	-1.25154	5.35383
ENSG00000115165.10	-1.2503	-0.119725
ENSG00000111885.7	-1.25017	1.98192
ENSG00000233369.7	-1.25004	3.10464
ENSG00000060749.15	-1.24903	6.14463
ENSG00000272693.4	-1.24777	-0.534006
ENSG00000158966.16	-1.24627	2.9746
ENSG00000179899.8	-1.24463	-0.153835
ENSG00000082805.20	-1.2436	5.7328
ENSG00000168615.12	-1.24223	8.99361
ENSG00000000971.15	-1.24122	8.23832
ENSG00000101974.14	-1.23802	5.63976
ENSG00000169760.17	-1.2358	0.741891
ENSG00000102753.10	-1.23547	5.68137
ENSG00000166147.13	-1.23071	4.88404
ENSG00000152894.14	-1.22957	7.20725
ENSG00000188636.4	-1.2268	5.67561
ENSG00000122512.16	-1.22649	3.9164
ENSG00000160007.19	-1.22619	8.2316
ENSG00000185070.11	-1.22594	-0.764373
ENSG00000047365.12	-1.22475	2.06555
ENSG00000196305.17	-1.22368	9.36627
ENSG00000235499.1	-1.21699	-0.763571
ENSG00000133687.16	-1.2133	2.75431
ENSG00000145700.9	-1.21184	0.756301
ENSG00000119121.22	-1.21121	1.64341
ENSG00000116675.16	-1.21079	3.20482
ENSG00000169432.16	-1.20912	3.84802
ENSG00000198961.10	-1.20896	7.47971
ENSG00000153827.13	-1.20549	7.44871
ENSG00000186951.16	-1.20312	4.82687
ENSG00000176658.17	-1.20296	1.94182
ENSG00000134352.20	-1.2029	8.88883
ENSG00000008086.12	-1.20202	5.01104
ENSG00000018236.15	-1.20179	8.62112
ENSG00000229970.3	-1.20072	0.859285
ENSG00000152127.9	-1.19932	5.31087
ENSG00000156218.13	-1.19908	-0.376612
ENSG00000227827.3	-1.19832	2.59862
ENSG00000254221.2	-1.19801	0.940527
ENSG00000271361.1	-1.19784	1.73838
ENSG00000146648.18	-1.19691	7.99591
ENSG00000233251.8	-1.19508	0.492879
ENSG00000262879.6	-1.19497	4.53509
ENSG00000130038.10	-1.19227	0.456245
ENSG00000166025.18	-1.19085	5.52276
ENSG00000164307.13	-1.18959	6.01004
ENSG00000145391.13	-1.18828	7.24471
ENSG00000150712.11	-1.18682	5.98008
ENSG00000083857.14	-1.18325	8.42736
ENSG00000123104.12	-1.183	4.88214
ENSG00000100147.13	-1.18295	1.56558
ENSG00000138336.9	-1.17932	1.85562
ENSG00000188419.14	-1.17704	5.67565
ENSG00000152818.18	-1.17589	6.50797
ENSG00000116539.13	-1.17434	6.48191
ENSG00000095587.9	-1.17253	-0.829952
ENSG00000142149.9	-1.17117	3.29556
ENSG00000111670.16	-1.17091	5.84492
ENSG00000011405.13	-1.17082	7.19936
ENSG00000072364.13	-1.17052	7.48214
ENSG00000179119.15	-1.16954	5.80574
ENSG00000100490.9	-1.16758	1.95962
ENSG00000091409.15	-1.16756	6.95417
ENSG00000196159.11	-1.16669	2.43701
ENSG00000108510.10	-1.16666	7.30649
ENSG00000237296.9	-1.16661	0.0629941
ENSG00000197385.6	-1.16611	1.19128
ENSG00000253729.7	-1.164	8.09085
ENSG00000175175.6	-1.16067	0.293729
ENSG00000041353.10	-1.16017	6.25241
ENSG00000102271.14	-1.16003	0.019621
ENSG00000112249.14	-1.15963	5.86378
ENSG00000250144.1	-1.1594	0.110789
ENSG00000138688.15	-1.15898	5.80162
ENSG00000173517.10	-1.1588	5.59838
ENSG00000187908.19	-1.15789	1.81102
ENSG00000229644.6	-1.15644	0.809351
ENSG00000120063.10	-1.15597	7.28011
ENSG00000031081.11	-1.15499	2.71599
ENSG00000163820.15	-1.15499	5.41397
ENSG00000134313.15	-1.15497	6.69444
ENSG00000163629.13	-1.15422	5.56801
ENSG00000125257.16	-1.15363	7.71397
ENSG00000064651.14	-1.15344	8.81353
ENSG00000165240.20	-1.15221	6.0337
ENSG00000165895.19	-1.15218	5.26549
ENSG00000053254.15	-1.14931	6.2731
ENSG00000010404.18	-1.14776	3.1192
ENSG00000007237.18	-1.14604	2.15735
ENSG00000068796.16	-1.14543	5.66363
ENSG00000180535.3	-1.145	1.68868
ENSG00000229953.1	-1.14459	3.13238
ENSG00000058063.16	-1.14382	5.35377
ENSG00000073711.11	-1.14315	2.92855
ENSG00000223508.5	-1.14212	0.366557
ENSG00000157077.14	-1.14193	5.54453
ENSG00000005810.18	-1.14124	5.73306
ENSG00000187801.15	-1.13711	0.927194
ENSG00000174469.23	-1.13694	0.340155
ENSG00000101752.11	-1.13689	6.29346
ENSG00000135677.11	-1.13552	8.73774
ENSG00000129003.18	-1.13434	7.65638
ENSG00000124459.12	-1.12999	4.53979
ENSG00000196914.9	-1.1299	7.55671
ENSG00000143970.17	-1.12904	6.16328
ENSG00000198925.12	-1.12902	5.11366
ENSG00000085491.17	-1.12834	5.53218
ENSG00000185477.5	-1.12689	6.50597
ENSG00000169855.20	-1.12624	6.20311
ENSG00000134250.20	-1.12567	6.89354
ENSG00000225031.1	-1.12476	0.79864
ENSG00000197429.11	-1.12332	3.67722
ENSG00000231752.6	-1.12272	-0.226945
ENSG00000154874.15	-1.12258	-0.368402
ENSG00000260290.2	-1.12119	-0.271902
ENSG00000100731.16	-1.12014	6.4611
ENSG00000163590.14	-1.12012	3.24592
ENSG00000214654.8	-1.11872	2.5119
ENSG00000105976.15	-1.11852	8.51564
ENSG00000091129.20	-1.11848	8.10786
ENSG00000180336.18	-1.11711	2.93609
ENSG00000101846.7	-1.11687	5.69667
ENSG00000254944.1	-1.11644	0.0382333
ENSG00000196205.8	-1.11581	3.75448
ENSG00000099219.14	-1.11531	8.13037
ENSG00000136542.9	-1.10889	4.4909
ENSG00000069869.16	-1.10834	7.6465
ENSG00000198948.12	-1.10739	5.07471
ENSG00000107186.16	-1.1071	5.92445
ENSG00000138759.19	-1.10494	4.99046
ENSG00000007202.15	-1.10491	8.568
ENSG00000065060.17	-1.10442	5.92178
ENSG00000170871.12	-1.10367	6.24369
ENSG00000157064.11	-1.10295	3.69385
ENSG00000164342.12	-1.10246	2.06115
ENSG00000066777.9	-1.10239	6.46799
ENSG00000091157.13	-1.10112	4.54021
ENSG00000241316.8	-1.0996	3.55933
ENSG00000147050.14	-1.09949	5.03248
ENSG00000081052.12	-1.09941	3.46087
ENSG00000276547.1	-1.09891	1.2486
ENSG00000138757.14	-1.09852	7.5211
ENSG00000233396.8	-1.09827	0.0619645
ENSG00000138018.18	-1.09761	6.98634
ENSG00000170921.15	-1.09731	6.81663
ENSG00000160551.11	-1.09723	7.54958
ENSG00000105810.9	-1.09467	5.62507
ENSG00000175426.11	-1.0925	-0.176304
ENSG00000133138.20	-1.09229	4.43821
ENSG00000183458.14	-1.09172	1.30412
ENSG00000135049.15	-1.08902	5.16173
ENSG00000177311.11	-1.08769	7.30306
ENSG00000198718.13	-1.08602	5.46139
ENSG00000163935.14	-1.08581	3.65017
ENSG00000197172.10	-1.0849	0.471746
ENSG00000186063.13	-1.08473	5.03544
ENSG00000196104.11	-1.08451	0.272637
ENSG00000177888.7	-1.0837	5.51142
ENSG00000089250.19	-1.08278	0.776392
ENSG00000235847.2	-1.08231	2.82459
ENSG00000048052.21	-1.08209	-0.212769
ENSG00000138780.14	-1.0816	3.89542
ENSG00000116127.18	-1.07925	4.28198
ENSG00000223825.5	-1.07909	2.85043
ENSG00000148700.15	-1.07902	5.91885
ENSG00000174482.10	-1.07821	0.371003
ENSG00000046604.13	-1.07789	7.81318
ENSG00000177076.6	-1.07711	1.00039
ENSG00000164323.14	-1.07579	5.96363
ENSG00000078177.14	-1.07228	5.06587
ENSG00000147082.17	-1.07213	1.51264
ENSG00000118922.17	-1.07153	1.44027
ENSG00000170381.14	-1.07061	1.74992
ENSG00000282024.1	-1.06976	2.6661
ENSG00000165323.15	-1.06913	4.93232
ENSG00000124198.9	-1.06908	7.03194
ENSG00000001629.10	-1.06828	6.84592
ENSG00000054983.17	-1.06444	6.48968
ENSG00000169446.5	-1.06347	6.24012
ENSG00000115760.14	-1.06171	7.28512
ENSG00000130363.11	-1.0614	4.35308
ENSG00000169504.15	-1.06122	7.40831
ENSG00000092969.12	-1.05942	5.84993
ENSG00000237917.1	-1.05805	0.0876302
ENSG00000151458.12	-1.05627	5.64604
ENSG00000105929.16	-1.05528	-0.570759
ENSG00000124429.18	-1.05399	5.26586
ENSG00000113594.10	-1.05346	3.48205
ENSG00000247735.2	-1.0514	1.65426
ENSG00000140262.17	-1.05104	7.23879
ENSG00000154175.17	-1.05103	2.30569
ENSG00000174373.16	-1.05067	4.61467
ENSG00000074695.6	-1.04958	8.65712
ENSG00000113389.16	-1.04933	3.01821
ENSG00000091039.17	-1.04766	6.08499
ENSG00000139324.12	-1.04748	5.97068
ENSG00000173535.14	-1.0472	0.598681
ENSG00000172292.14	-1.04718	6.88536
ENSG00000151846.8	-1.04638	-0.385366
ENSG00000005108.16	-1.04527	7.06676
ENSG00000103404.14	-1.04525	4.85155
ENSG00000198862.14	-1.04367	5.29878
ENSG00000235105.1	-1.0434	0.104963
ENSG00000169926.11	-1.04245	7.92015
ENSG00000197077.13	-1.04189	6.53586
ENSG00000111799.21	-1.04016	6.90599
ENSG00000073849.15	-1.04012	4.91299
ENSG00000154229.12	-1.03989	8.03127
ENSG00000148358.19	-1.03976	7.43372
ENSG00000125484.12	-1.03916	5.88158
ENSG00000223529.1	-1.03856	-0.453729
ENSG00000100503.23	-1.03835	5.80147
ENSG00000164129.12	-1.03732	-0.0190118
ENSG00000150764.14	-1.03727	3.64802
ENSG00000257335.8	-1.03718	3.43202
ENSG00000141424.13	-1.03665	7.09716
ENSG00000054523.17	-1.03621	5.9212
ENSG00000112992.18	-1.03487	6.09582
ENSG00000176723.10	-1.03444	1.29154
ENSG00000167291.16	-1.03347	6.66775
ENSG00000205339.10	-1.03175	8.49131
ENSG00000121879.5	-1.03142	4.90047
ENSG00000105855.10	-1.0314	4.18864
ENSG00000286753.1	-1.03136	-0.609602
ENSG00000104133.15	-1.03123	5.69444
ENSG00000141367.12	-1.0312	9.67797
ENSG00000043143.20	-1.03117	7.02917
ENSG00000165874.13	-1.03015	-0.343836
ENSG00000164168.8	-1.02938	5.92917
ENSG00000151617.17	-1.02876	2.45301
ENSG00000144357.16	-1.02874	5.56088
ENSG00000175970.11	-1.02761	6.5282
ENSG00000134709.11	-1.02761	3.97995
ENSG00000058668.14	-1.02741	5.10106
ENSG00000164171.11	-1.02678	6.22413
ENSG00000079112.10	-1.02665	7.55638
ENSG00000151491.14	-1.02656	7.59958
ENSG00000056586.16	-1.02566	6.17146
ENSG00000198743.7	-1.02452	7.55624
ENSG00000151239.13	-1.02379	6.47793
ENSG00000078018.19	-1.02319	4.83639
ENSG00000142794.18	-1.02285	3.81267
ENSG00000019505.8	-1.02283	7.28775
ENSG00000185985.10	-1.02191	-0.24955
ENSG00000078747.15	-1.0216	6.51479
ENSG00000109790.16	-1.02137	7.43412
ENSG00000198829.6	-1.02094	4.04596
ENSG00000206538.9	-1.0208	4.08014
ENSG00000054793.14	-1.01861	7.43152
ENSG00000103994.17	-1.01858	5.90773
ENSG00000145246.14	-1.0185	2.72012
ENSG00000069248.12	-1.01836	5.64806
ENSG00000117500.13	-1.01756	7.47034
ENSG00000012174.12	-1.01726	6.93239
ENSG00000102452.17	-1.01685	2.31171
ENSG00000116005.12	-1.01584	7.59624
ENSG00000114346.13	-1.01574	6.70986
ENSG00000169862.19	-1.01568	1.16254
ENSG00000197635.10	-1.01546	0.501348
ENSG00000108091.11	-1.01531	6.87473
ENSG00000073910.22	-1.01419	1.10145
ENSG00000151229.13	-1.01389	5.86986
ENSG00000122778.9	-1.01295	6.10454
ENSG00000277053.4	-1.01254	1.20564
ENSG00000066084.13	-1.01238	6.31288
ENSG00000170185.10	-1.01237	4.98625
ENSG00000165185.14	-1.01216	4.02978
ENSG00000162688.17	-1.01137	5.06148
ENSG00000197779.13	-1.01112	3.45192
ENSG00000134569.10	-1.01061	5.90351
ENSG00000057294.14	-1.01032	3.85945
ENSG00000070018.9	-1.00929	7.09932
ENSG00000156103.16	-1.00883	2.46587
ENSG00000118804.8	-1.00832	0.0067251
ENSG00000111371.16	-1.00801	9.37914
ENSG00000136193.17	-1.00796	7.96402
ENSG00000132881.12	-1.00793	2.18498
ENSG00000111816.8	-1.00758	5.42635
ENSG00000006125.18	-1.00742	8.82234
ENSG00000132953.16	-1.00531	5.12034
ENSG00000188452.14	-1.00467	1.84308
ENSG00000156273.16	-1.00437	5.72915
ENSG00000122863.6	-1.00428	6.38408
ENSG00000179295.17	-1.00376	7.76323
ENSG00000124486.13	-1.00271	8.43152
ENSG00000271425.9	-1.00249	2.72312
ENSG00000125686.12	-1.00218	6.92333
ENSG00000143079.15	-1.00164	4.88613
ENSG00000176148.16	-1.0016	4.96544
ENSG00000120690.16	-1.00158	6.03133
ENSG00000152217.19	-1.00067	4.75727
ENSG00000164300.17	-1.00004	8.21029
ENSG00000241973.11	-0.999128	6.13245
ENSG00000157500.12	-0.999034	5.43418
ENSG00000136868.11	-0.998809	6.21208
ENSG00000109436.8	-0.996933	6.01098
ENSG00000106006.6	-0.996489	0.79184
ENSG00000151422.13	-0.995528	4.36613
ENSG00000112379.9	-0.995245	5.98747
ENSG00000272602.6	-0.995022	1.61509
ENSG00000002549.12	-0.994724	5.07743
ENSG00000160716.6	-0.994321	0.551624
ENSG00000156011.17	-0.99413	5.84635
ENSG00000134243.12	-0.99408	6.9342
ENSG00000088930.8	-0.993895	7.46108
ENSG00000144369.13	-0.993259	4.34271
ENSG00000110218.9	-0.99226	4.15002
ENSG00000133019.11	-0.991555	0.719893
ENSG00000131381.12	-0.991466	5.27432
ENSG00000009413.15	-0.991424	4.97517
ENSG00000163681.15	-0.991345	5.89328
ENSG00000212916.4	-0.990963	1.1252
ENSG00000213799.13	-0.990235	2.97468
ENSG00000219481.10	-0.988372	4.40776
ENSG00000038427.16	-0.987822	8.80216
ENSG00000107290.14	-0.987561	6.82815
ENSG00000019991.18	-0.98682	1.35081
ENSG00000253537.3	-0.98624	1.30119
ENSG00000100644.17	-0.986098	10.3325
ENSG00000196177.12	-0.986001	5.62819
ENSG00000196620.10	-0.98577	0.0189449
ENSG00000108021.20	-0.985205	7.15269
ENSG00000196369.11	-0.985128	1.0632
ENSG00000151150.22	-0.984208	3.73615
ENSG00000103657.14	-0.98319	6.28453
ENSG00000109756.9	-0.983176	5.52914
ENSG00000008294.21	-0.982846	7.56766
ENSG00000242110.8	-0.982214	1.94353
ENSG00000177119.16	-0.981958	7.6075
ENSG00000138449.10	-0.981622	5.7244
ENSG00000060237.17	-0.981509	8.21304
ENSG00000187720.14	-0.980111	8.35858
ENSG00000215817.7	-0.980075	-0.590832
ENSG00000048707.15	-0.979909	5.77375
ENSG00000100580.8	-0.979393	5.40174
ENSG00000168438.15	-0.979181	4.21118
ENSG00000147124.12	-0.97862	4.11631
ENSG00000158445.10	-0.978578	2.18045
ENSG00000071537.14	-0.977625	8.87046
ENSG00000152409.9	-0.977235	5.94684
ENSG00000153956.16	-0.976981	6.56932
ENSG00000138119.17	-0.976091	8.78335
ENSG00000177189.14	-0.976034	8.08647
ENSG00000080493.17	-0.975386	4.49613
ENSG00000115020.17	-0.974712	5.54636
ENSG00000150938.10	-0.97312	8.20662
ENSG00000131558.15	-0.972422	6.68513
ENSG00000183826.18	-0.97236	3.99803
ENSG00000177181.15	-0.972358	4.54763
ENSG00000133812.15	-0.972126	6.20065
ENSG00000260947.1	-0.972057	-0.0993919
ENSG00000149531.15	-0.97086	3.36472
ENSG00000176542.10	-0.97071	4.50028
ENSG00000173706.14	-0.969745	5.40642
ENSG00000138185.20	-0.969477	1.95974
ENSG00000124406.16	-0.969198	1.4595
ENSG00000067704.10	-0.968926	7.78379
ENSG00000176595.4	-0.968504	4.14069
ENSG00000169116.11	-0.968288	5.58393
ENSG00000163349.22	-0.968135	6.13251
ENSG00000004700.16	-0.967829	5.41625
ENSG00000139505.11	-0.96759	5.75951
ENSG00000073464.12	-0.967084	4.50851
ENSG00000097096.9	-0.966207	1.9347
ENSG00000151718.16	-0.965793	5.62493
ENSG00000160710.17	-0.96538	8.47248
ENSG00000142197.12	-0.965176	4.25904
ENSG00000172869.14	-0.964378	5.61421
ENSG00000172380.6	-0.963343	7.90916
ENSG00000050438.17	-0.962655	2.64711
ENSG00000120278.16	-0.9616	2.52627
ENSG00000196482.17	-0.961032	-0.0453307
ENSG00000203668.2	-0.960314	4.14532
ENSG00000137177.20	-0.960172	5.86121
ENSG00000157087.20	-0.959724	0.543966
ENSG00000119912.17	-0.959436	7.0642
ENSG00000053747.16	-0.959115	5.06258
ENSG00000141441.16	-0.958535	5.53102
ENSG00000183723.12	-0.957457	7.19372
ENSG00000197535.14	-0.957215	6.3927
ENSG00000234619.1	-0.956153	0.123706
ENSG00000240445.4	-0.955325	2.62717
ENSG00000104093.13	-0.954589	6.50469
ENSG00000080200.10	-0.954419	4.91389
ENSG00000166439.6	-0.954001	4.76649
ENSG00000148158.17	-0.953373	4.64072
ENSG00000142166.13	-0.952405	6.56856
ENSG00000118482.11	-0.951997	6.36076
ENSG00000188641.13	-0.951662	5.18768
ENSG00000111530.13	-0.951289	7.39136
ENSG00000074621.14	-0.951167	4.86338
ENSG00000047457.14	-0.95101	7.94943
ENSG00000055208.19	-0.950599	6.63137
ENSG00000111412.6	-0.950538	6.31094
ENSG00000106804.7	-0.950512	7.19053
ENSG00000185046.18	-0.950418	1.19046
ENSG00000072501.17	-0.948725	7.27278
ENSG00000135966.13	-0.948662	5.10617
ENSG00000133135.14	-0.948001	-0.24983
ENSG00000138771.16	-0.947779	4.94048
ENSG00000268573.1	-0.947231	1.63411
ENSG00000197892.13	-0.946814	6.41151
ENSG00000107854.6	-0.946524	6.8651
ENSG00000112419.14	-0.945398	4.64389
ENSG00000145242.13	-0.945169	1.65753
ENSG00000250722.6	-0.943601	2.46036
ENSG00000280173.1	-0.943077	1.0803
ENSG00000146555.19	-0.9422	3.77172
ENSG00000001461.17	-0.941975	5.76627
ENSG00000112414.15	-0.941877	6.88797
ENSG00000152683.14	-0.941572	6.35303
ENSG00000223546.7	-0.941445	1.85559
ENSG00000051382.8	-0.940406	6.06351
ENSG00000088812.18	-0.939416	7.72382
ENSG00000186260.16	-0.939411	6.05366
ENSG00000106780.9	-0.939366	7.21006
ENSG00000187210.14	-0.938265	2.47949
ENSG00000215301.10	-0.937663	9.30033
ENSG00000068650.18	-0.937517	5.70071
ENSG00000135837.16	-0.936948	6.39068
ENSG00000159082.17	-0.936917	3.4843
ENSG00000177200.17	-0.936708	6.75758
ENSG00000163635.18	-0.936702	-0.410248
ENSG00000116711.10	-0.93658	7.32453
ENSG00000138593.9	-0.93644	5.7466
ENSG00000102893.16	-0.935978	7.36306
ENSG00000070367.16	-0.934701	6.2932
ENSG00000165288.11	-0.934412	5.75655
ENSG00000180530.11	-0.933983	7.36293
ENSG00000151892.14	-0.93388	2.50689
ENSG00000139514.13	-0.933485	7.69163
ENSG00000117597.18	-0.932876	5.8958
ENSG00000151779.13	-0.932086	5.82783
ENSG00000215105.4	-0.93207	2.49668
ENSG00000274349.4	-0.930841	1.70768
ENSG00000133657.15	-0.930438	6.90421
ENSG00000005700.15	-0.930292	7.6168
ENSG00000285053.1	-0.929886	0.731955
ENSG00000249855.1	-0.929402	1.23557
ENSG00000143344.15	-0.928226	5.53796
ENSG00000184110.14	-0.927834	1.90945
ENSG00000144724.20	-0.927597	5.53142
ENSG00000102908.22	-0.926511	7.01892
ENSG00000145623.13	-0.926382	8.07067
ENSG00000169047.5	-0.926139	6.58091
ENSG00000136010.14	-0.926075	6.25122
ENSG00000115808.12	-0.925978	5.56686
ENSG00000150995.19	-0.92531	3.37973
ENSG00000135763.10	-0.924966	4.84703
ENSG00000158467.16	-0.923725	5.51879
ENSG00000109686.18	-0.923716	6.15123
ENSG00000124151.19	-0.923123	8.09892
ENSG00000070159.14	-0.923092	5.74928
ENSG00000136628.18	-0.922307	8.40173
ENSG00000006715.16	-0.922147	6.54551
ENSG00000259495.3	-0.921964	3.80452
ENSG00000087299.12	-0.921754	3.98289
ENSG00000198774.5	-0.921719	5.12055
ENSG00000278540.5	-0.921479	8.11267
ENSG00000138246.17	-0.921418	6.2849
ENSG00000164961.16	-0.921087	6.71142
ENSG00000124942.14	-0.920701	8.21222
ENSG00000164830.18	-0.920457	4.39747
ENSG00000051825.15	-0.920358	4.91659
ENSG00000104321.11	-0.920148	2.82001
ENSG00000112078.14	-0.919788	5.79991
ENSG00000095951.17	-0.919594	4.65937
ENSG00000204116.11	-0.919556	5.27844
ENSG00000165671.20	-0.919395	6.84681
ENSG00000116962.15	-0.919093	2.94996
ENSG00000138829.12	-0.918944	4.50642
ENSG00000135913.11	-0.918756	4.40705
ENSG00000163362.11	-0.917979	5.17323
ENSG00000147041.12	-0.917849	1.69281
ENSG00000287837.1	-0.916252	-0.0249492
ENSG00000242588.6	-0.915803	0.145858
ENSG00000128512.22	-0.915386	5.28636
ENSG00000086758.16	-0.914603	9.02573
ENSG00000077092.19	-0.914573	3.36998
ENSG00000138193.15	-0.913978	5.37059
ENSG00000198682.13	-0.913806	7.181
ENSG00000156687.11	-0.912245	4.0399
ENSG00000123094.15	-0.911947	4.63617
ENSG00000230555.2	-0.911852	0.876023
ENSG00000088387.19	-0.910776	5.66465
ENSG00000083312.17	-0.910169	8.63307
ENSG00000181754.7	-0.909953	2.59435
ENSG00000155974.12	-0.909697	3.18327
ENSG00000164976.9	-0.909644	4.13331
ENSG00000179562.3	-0.909414	6.19088
ENSG00000082438.17	-0.909409	4.37371
ENSG00000164715.6	-0.909308	6.62516
ENSG00000187554.14	-0.908876	0.659776
ENSG00000110422.12	-0.907495	6.85467
ENSG00000007168.13	-0.907459	7.97892
ENSG00000095303.17	-0.907409	2.14423
ENSG00000103888.17	-0.906314	2.4268
ENSG00000151690.15	-0.906032	6.61282
ENSG00000101654.17	-0.905579	5.83037
ENSG00000104219.13	-0.905369	5.83116
ENSG00000107249.23	-0.905301	7.16378
ENSG00000173276.14	-0.904362	5.17226
ENSG00000140396.13	-0.903998	6.40977
ENSG00000167306.20	-0.90378	4.14861
ENSG00000095564.14	-0.902871	5.76653
ENSG00000048471.14	-0.902429	4.13185
ENSG00000086548.9	-0.902253	7.01365
ENSG00000164597.13	-0.902128	5.85843
ENSG00000113615.13	-0.901884	6.21494
ENSG00000176105.14	-0.901667	5.97786
ENSG00000132405.19	-0.901481	6.74852
ENSG00000033867.16	-0.901086	6.81525
ENSG00000164749.12	-0.901026	3.95611
ENSG00000188906.16	-0.900666	6.08527
ENSG00000091490.11	-0.900307	7.10776
ENSG00000106692.14	-0.899916	4.99659
ENSG00000174485.15	-0.899662	5.87102
ENSG00000171714.11	-0.899455	5.42182
ENSG00000010818.10	-0.899219	4.25529
ENSG00000162849.16	-0.89886	-0.00632362
ENSG00000162104.10	-0.898615	6.09425
ENSG00000168944.15	-0.8982	5.47813
ENSG00000117868.17	-0.89811	7.55605
ENSG00000103047.8	-0.897634	4.64299
ENSG00000038295.8	-0.897444	2.55751
ENSG00000165406.16	-0.895691	5.97872
ENSG00000170017.12	-0.895179	9.03705
ENSG00000156671.15	-0.894772	5.68079
ENSG00000056097.16	-0.894425	7.35301
ENSG00000165097.16	-0.894059	4.34391
ENSG00000143341.12	-0.893902	1.44334
ENSG00000137992.14	-0.89341	4.68969
ENSG00000140807.7	-0.892956	3.00647
ENSG00000197324.9	-0.892755	8.8855
ENSG00000140575.13	-0.892632	8.51764
ENSG00000139132.14	-0.89221	3.81497
ENSG00000113569.16	-0.89195	5.56461
ENSG00000070614.15	-0.89171	6.77754
ENSG00000256594.8	-0.891279	-0.0315458
ENSG00000162852.14	-0.891126	5.69295
ENSG00000173809.18	-0.890656	-0.401433
ENSG00000187079.17	-0.890155	7.60699
ENSG00000103534.17	-0.89011	6.26787
ENSG00000136205.17	-0.889775	8.7502
ENSG00000185869.14	-0.889365	-0.264743
ENSG00000155561.15	-0.889265	5.8284
ENSG00000135862.6	-0.8887	8.14508
ENSG00000162378.13	-0.888643	5.4444
ENSG00000152291.14	-0.888361	8.66944
ENSG00000065833.9	-0.888122	8.34024
ENSG00000081386.12	-0.887986	3.56723
ENSG00000215424.10	-0.887832	2.32467
ENSG00000081803.16	-0.887363	3.66531
ENSG00000146950.13	-0.887305	3.88308
ENSG00000197321.14	-0.887215	7.06149
ENSG00000163513.18	-0.887103	8.45401
ENSG00000188352.12	-0.887032	6.25398
ENSG00000100697.14	-0.88655	6.2461
ENSG00000111961.18	-0.886475	4.84028
ENSG00000021826.16	-0.886442	4.92816
ENSG00000102221.14	-0.885379	4.79544
ENSG00000136758.18	-0.885139	8.00951
ENSG00000239883.8	-0.885122	0.461344
ENSG00000112144.15	-0.884703	4.46777
ENSG00000115677.17	-0.884136	9.54408
ENSG00000166451.13	-0.883845	3.69267
ENSG00000198554.12	-0.883139	2.73904
ENSG00000144036.15	-0.883104	5.77573
ENSG00000224470.8	-0.883	5.95882
ENSG00000163625.15	-0.882978	6.08126
ENSG00000064313.12	-0.882875	5.60822
ENSG00000170471.15	-0.882291	6.83293
ENSG00000135829.17	-0.881997	7.88908
ENSG00000060982.15	-0.881185	5.04319
ENSG00000154655.15	-0.880986	0.214578
ENSG00000134121.10	-0.880735	4.08964
ENSG00000085719.13	-0.880731	7.05942
ENSG00000148600.15	-0.880687	1.76706
ENSG00000143776.18	-0.8805	7.68429
ENSG00000132849.20	-0.880486	5.9979
ENSG00000197386.12	-0.880463	5.69908
ENSG00000002746.15	-0.880026	3.97251
ENSG00000136451.9	-0.879269	7.10661
ENSG00000123066.8	-0.879243	7.09182
ENSG00000164023.14	-0.878162	4.68966
ENSG00000136731.13	-0.877573	7.89525
ENSG00000105429.13	-0.877305	8.25257
ENSG00000170624.13	-0.876971	4.24221
ENSG00000184307.15	-0.876389	3.48859
ENSG00000171914.16	-0.87613	4.64046
ENSG00000136051.14	-0.874746	6.70034
ENSG00000115604.10	-0.874401	2.48126
ENSG00000204217.15	-0.873026	6.08458
ENSG00000066739.12	-0.8729	6.1639
ENSG00000172296.13	-0.871928	3.9296
ENSG00000081923.14	-0.871696	5.81236
ENSG00000154864.12	-0.871402	2.94613
ENSG00000139517.9	-0.871071	3.67469
ENSG00000138190.17	-0.8706	5.7523
ENSG00000107771.17	-0.870237	6.44274
ENSG00000148730.7	-0.870213	6.70927
ENSG00000142207.7	-0.869934	5.32252
ENSG00000071073.13	-0.869613	3.45155
ENSG00000152102.18	-0.869551	7.32716
ENSG00000171302.17	-0.869502	6.67458
ENSG00000008277.14	-0.869431	3.08452
ENSG00000138768.14	-0.868983	7.23162
ENSG00000116580.18	-0.868879	4.98531
ENSG00000065150.21	-0.868744	7.27212
ENSG00000079308.19	-0.868561	2.64971
ENSG00000075223.14	-0.868297	7.73175
ENSG00000135040.16	-0.868124	5.56849
ENSG00000148516.21	-0.868006	5.05796
ENSG00000172159.16	-0.86735	5.14622
ENSG00000174197.16	-0.867215	5.95997
ENSG00000171100.14	-0.867167	4.43537
ENSG00000218336.9	-0.86675	4.82464
ENSG00000109819.9	-0.866642	6.33097
ENSG00000162402.14	-0.866202	6.56611
ENSG00000177570.14	-0.866017	2.13856
ENSG00000196712.17	-0.865843	7.35112
ENSG00000165650.12	-0.865673	8.1347
ENSG00000198722.14	-0.864864	6.57659
ENSG00000185728.17	-0.864736	6.67093
ENSG00000123124.14	-0.863538	7.02577
ENSG00000105983.22	-0.863169	6.63382
ENSG00000169891.18	-0.862777	3.65117
ENSG00000103489.12	-0.862562	4.07056
ENSG00000167202.11	-0.862267	5.13489
ENSG00000115904.12	-0.862065	6.18415
ENSG00000117862.12	-0.861937	3.40565
ENSG00000040199.18	-0.861851	4.66316
ENSG00000155545.19	-0.861561	5.02767
ENSG00000100344.11	-0.861457	1.2923
ENSG00000146197.9	-0.861254	-0.287544
ENSG00000008869.12	-0.860868	5.53302
ENSG00000143324.14	-0.860458	7.0202
ENSG00000117016.10	-0.860297	2.5726
ENSG00000182158.15	-0.859979	7.19483
ENSG00000151835.16	-0.859152	5.3508
ENSG00000001561.7	-0.859002	2.00779
ENSG00000124882.4	-0.859002	5.01667
ENSG00000124201.15	-0.858807	6.43086
ENSG00000165476.14	-0.85853	7.05197
ENSG00000124789.11	-0.858468	6.20972
ENSG00000176018.13	-0.858166	5.88339
ENSG00000049239.12	-0.857991	6.57641
ENSG00000154447.15	-0.857217	5.44603
ENSG00000086200.16	-0.856895	4.48327
ENSG00000174125.8	-0.856648	3.13414
ENSG00000081014.11	-0.85618	5.33424
ENSG00000155629.15	-0.856129	2.66222
ENSG00000142949.17	-0.856127	7.72072
ENSG00000038210.14	-0.855785	4.47919
ENSG00000141449.14	-0.855348	1.69961
ENSG00000111727.12	-0.855088	3.88632
ENSG00000132837.15	-0.854123	1.40452
ENSG00000196922.10	-0.854071	5.76268
ENSG00000189195.13	-0.85374	2.20813
ENSG00000137962.13	-0.853679	6.03337
ENSG00000270629.6	-0.853627	3.90531
ENSG00000143756.12	-0.853454	5.77729
ENSG00000273136.7	-0.852985	-0.018671
ENSG00000181315.11	-0.852854	2.09198
ENSG00000006468.14	-0.852401	4.35879
ENSG00000011376.12	-0.851733	4.33511
ENSG00000137760.14	-0.851715	3.49733
ENSG00000075539.14	-0.851501	5.22802
ENSG00000137801.11	-0.851498	6.52748
ENSG00000031003.10	-0.851289	6.0275
ENSG00000063046.17	-0.850704	9.08124
ENSG00000117528.14	-0.850697	6.10893
ENSG00000140323.6	-0.849757	0.439856
ENSG00000144228.9	-0.84898	4.42396
ENSG00000125630.15	-0.848081	5.4717
ENSG00000110395.6	-0.847829	5.18773
ENSG00000163848.19	-0.847769	5.5919
ENSG00000115464.15	-0.847424	7.54034
ENSG00000128872.10	-0.847311	4.4415
ENSG00000153993.13	-0.846457	1.7571
ENSG00000003056.8	-0.846373	7.26512
ENSG00000083168.11	-0.846309	6.37961
ENSG00000187240.16	-0.845976	4.51198
ENSG00000115568.15	-0.844765	4.31823
ENSG00000127481.15	-0.84453	7.31886
ENSG00000120756.13	-0.844088	6.9708
ENSG00000198780.12	-0.843904	4.53299
ENSG00000164506.14	-0.843814	4.85104
ENSG00000122008.15	-0.843391	5.18368
ENSG00000266412.5	-0.842968	7.51222
ENSG00000107863.18	-0.842834	6.31669
ENSG00000197045.13	-0.842762	6.62059
ENSG00000164151.12	-0.842452	6.09696
ENSG00000169118.18	-0.84221	5.83774
ENSG00000157450.15	-0.841901	5.91506
ENSG00000204174.8	-0.841855	1.45448
ENSG00000119125.16	-0.841035	4.32594
ENSG00000101577.9	-0.840986	6.0828
ENSG00000130164.13	-0.840009	7.53188
ENSG00000107669.17	-0.839607	7.01758
ENSG00000110756.17	-0.839485	5.39447
ENSG00000083223.18	-0.839385	4.99625
ENSG00000166206.15	-0.83931	8.39299
ENSG00000109654.15	-0.838576	2.67056
ENSG00000136111.14	-0.838106	5.49507
ENSG00000138071.13	-0.837985	8.30822
ENSG00000228544.1	-0.837869	1.96964
ENSG00000114248.10	-0.837303	0.261145
ENSG00000196782.12	-0.836935	5.46182
ENSG00000125848.10	-0.836117	6.77277
ENSG00000163840.10	-0.836006	5.29061
ENSG00000182150.16	-0.835575	4.96533
ENSG00000141429.13	-0.835282	6.76291
ENSG00000101265.16	-0.835189	5.77537
ENSG00000075420.13	-0.835157	7.89127
ENSG00000116106.12	-0.835086	3.4995
ENSG00000125827.9	-0.835046	6.37839
ENSG00000072121.16	-0.83482	5.26714
ENSG00000101350.8	-0.833612	7.01762
ENSG00000154127.10	-0.833496	6.47762
ENSG00000213079.9	-0.833394	5.4792
ENSG00000100815.12	-0.833154	6.28542
ENSG00000109452.12	-0.832903	5.16285
ENSG00000065308.5	-0.832868	5.99393
ENSG00000196526.10	-0.832708	5.28295
ENSG00000113812.14	-0.832683	4.89246
ENSG00000049130.16	-0.832391	5.04083
ENSG00000123384.14	-0.832275	6.41843
ENSG00000163539.17	-0.832082	5.60445
ENSG00000141425.18	-0.831871	6.30955
ENSG00000166073.10	-0.83163	1.72529
ENSG00000165219.22	-0.831409	5.67834
ENSG00000105887.11	-0.831001	7.95157
ENSG00000127946.17	-0.830829	8.15891
ENSG00000005812.11	-0.830403	5.11668
ENSG00000131016.17	-0.830009	7.75559
ENSG00000144028.15	-0.829881	8.05325
ENSG00000012232.9	-0.829665	5.92077
ENSG00000099204.20	-0.829399	8.05198
ENSG00000143061.17	-0.829084	6.72348
ENSG00000067141.17	-0.828744	7.79044
ENSG00000104635.14	-0.828643	8.31246
ENSG00000169814.14	-0.828423	4.96408
ENSG00000163624.6	-0.828032	2.24244
ENSG00000134318.14	-0.827273	7.05242
ENSG00000137601.16	-0.827264	3.72821
ENSG00000061987.16	-0.827095	6.29236
ENSG00000115825.10	-0.827073	5.4714
ENSG00000068878.15	-0.82681	6.63675
ENSG00000080603.17	-0.826731	2.93472
ENSG00000119682.17	-0.826158	6.31712
ENSG00000248866.1	-0.825784	1.35949
ENSG00000152484.14	-0.825221	5.46679
ENSG00000076356.7	-0.824123	5.18878
ENSG00000183853.18	-0.824008	6.02167
ENSG00000068654.16	-0.82398	6.72399
ENSG00000171467.16	-0.823841	5.37495
ENSG00000155008.14	-0.823816	5.20892
ENSG00000186765.11	-0.82378	2.03492
ENSG00000138434.17	-0.823372	7.06602
ENSG00000119041.11	-0.823207	5.2781
ENSG00000117222.14	-0.822455	5.23476
ENSG00000108506.12	-0.822368	5.12645
ENSG00000074657.13	-0.822036	6.08302
ENSG00000196878.15	-0.821642	5.80698
ENSG00000153201.16	-0.821584	6.42109
ENSG00000129315.11	-0.821346	6.12097
ENSG00000198087.7	-0.820874	6.92422
ENSG00000184014.8	-0.820773	6.48334
ENSG00000172493.20	-0.820708	6.21457
ENSG00000049323.16	-0.820599	5.81247
ENSG00000174106.3	-0.820277	5.16495
ENSG00000169213.7	-0.820268	3.56779
ENSG00000253341.1	-0.820051	1.85976
ENSG00000072041.17	-0.819962	2.01334
ENSG00000047315.16	-0.819423	6.99628
ENSG00000157985.19	-0.819406	5.83611
ENSG00000153094.23	-0.818376	4.99475
ENSG00000106078.19	-0.818373	3.98098
ENSG00000144063.3	-0.818292	3.02303
ENSG00000137942.16	-0.818277	6.08152
ENSG00000101639.18	-0.817938	4.16819
ENSG00000175595.14	-0.817871	4.8553
ENSG00000236090.2	-0.81782	0.289371
ENSG00000127334.10	-0.817667	5.1635
ENSG00000145734.19	-0.817473	5.65665
ENSG00000123838.11	-0.81729	5.86248
ENSG00000009335.18	-0.816488	7.2563
ENSG00000186660.15	-0.815573	6.94988
ENSG00000214455.4	-0.815376	3.32648
ENSG00000185920.15	-0.81426	4.59972
ENSG00000152332.16	-0.814246	7.33763
ENSG00000104517.13	-0.814165	6.77954
ENSG00000167325.15	-0.81372	5.35578
ENSG00000205213.14	-0.81363	8.53775
ENSG00000080345.18	-0.812535	6.08001
ENSG00000114166.8	-0.812171	4.97658
ENSG00000170145.5	-0.811942	4.9772
ENSG00000188786.10	-0.81118	4.43533
ENSG00000118432.12	-0.811104	1.57264
ENSG00000170734.11	-0.810898	2.85142
ENSG00000165983.14	-0.810365	4.98498
ENSG00000152413.15	-0.810205	3.69866
ENSG00000075568.17	-0.810176	6.20396
ENSG00000155093.19	-0.809071	2.39114
ENSG00000110917.8	-0.808605	9.46627
ENSG00000118689.15	-0.808218	4.32155
ENSG00000131374.14	-0.807487	6.76242
ENSG00000170776.21	-0.806916	7.32913
ENSG00000170385.10	-0.806782	6.65279
ENSG00000127507.18	-0.806673	1.37266
ENSG00000149289.11	-0.806612	3.67423
ENSG00000072415.9	-0.806438	5.5126
ENSG00000171314.9	-0.806402	5.75297
ENSG00000114648.12	-0.806376	4.41765
ENSG00000118200.14	-0.806036	6.70893
ENSG00000100578.17	-0.805599	4.2842
ENSG00000067596.12	-0.80513	6.43875
ENSG00000156508.18	-0.805119	11.8429
ENSG00000101347.9	-0.804554	4.87298
ENSG00000131725.14	-0.804171	4.9983
ENSG00000152104.12	-0.803476	5.46127
ENSG00000197147.13	-0.802683	4.13085
ENSG00000168813.17	-0.802228	6.17506
ENSG00000116704.8	-0.802179	4.83085
ENSG00000107036.12	-0.801946	5.22902
ENSG00000139218.18	-0.801869	7.09374
ENSG00000058085.15	-0.80182	4.29595
ENSG00000154678.18	-0.801798	3.75279
ENSG00000152223.15	-0.801661	4.95454
ENSG00000188994.13	-0.801623	4.84559
ENSG00000121903.14	-0.801552	2.01575
ENSG00000134762.17	-0.801547	2.16137
ENSG00000159658.12	-0.801428	6.69792
ENSG00000117114.19	-0.801327	4.89099
ENSG00000110321.17	-0.80059	9.91382
ENSG00000184979.10	-0.800538	2.16873
ENSG00000142798.20	-0.80044	7.53696
ENSG00000081026.19	-0.80014	4.47552
ENSG00000009307.16	-0.799863	8.62139
ENSG00000165997.5	-0.799434	5.97139
ENSG00000260086.3	-0.799305	1.72129
ENSG00000213463.5	-0.799271	5.93646
ENSG00000139977.14	-0.799175	5.48243
ENSG00000112406.5	-0.798572	3.68786
ENSG00000174306.21	-0.798428	4.47712
ENSG00000100596.6	-0.798426	6.48574
ENSG00000176933.5	-0.798361	1.24565
ENSG00000054392.13	-0.79795	3.33572
ENSG00000197971.15	-0.797808	6.67306
ENSG00000138735.16	-0.797718	2.34078
ENSG00000214106.9	-0.796942	2.83016
ENSG00000187790.11	-0.796682	2.35153
ENSG00000084112.15	-0.796189	6.1905
ENSG00000130294.16	-0.795713	3.5211
ENSG00000089050.16	-0.795677	5.6311
ENSG00000166750.10	-0.795594	6.64494
ENSG00000131023.13	-0.795419	5.1653
ENSG00000073756.12	-0.79505	8.88819
ENSG00000123684.13	-0.795018	7.94883
ENSG00000166783.22	-0.794845	6.97213
ENSG00000107581.13	-0.794696	8.72222
ENSG00000163293.12	-0.794489	1.99136
ENSG00000181104.7	-0.794362	5.40525
ENSG00000155850.7	-0.794345	5.56387
ENSG00000123836.15	-0.794271	5.44318
ENSG00000106299.8	-0.79422	6.72629
ENSG00000117593.12	-0.794159	5.93037
ENSG00000130150.12	-0.794158	5.39298
ENSG00000177628.16	-0.794138	5.92372
ENSG00000180861.9	-0.794124	1.12661
ENSG00000005339.14	-0.793767	6.77344
ENSG00000161813.22	-0.793643	6.58786
ENSG00000167972.14	-0.793429	7.27627
ENSG00000175073.8	-0.793252	5.47062
ENSG00000175216.15	-0.793115	6.82171
ENSG00000164494.12	-0.792953	4.52499
ENSG00000187772.8	-0.792857	2.34325
ENSG00000101333.16	-0.792112	5.30496
ENSG00000163939.18	-0.791829	5.59825
ENSG00000155592.16	-0.791751	3.95262
ENSG00000136381.13	-0.791676	7.13587
ENSG00000066629.17	-0.791618	5.50169
ENSG00000198793.13	-0.791422	6.25944
ENSG00000080503.24	-0.79124	5.90243
ENSG00000170959.14	-0.790902	1.83652
ENSG00000164576.12	-0.790699	5.85486
ENSG00000102531.16	-0.790442	6.61293
ENSG00000180488.15	-0.790282	5.15093
ENSG00000114127.10	-0.790188	5.05336
ENSG00000089154.11	-0.789436	7.55927
ENSG00000181450.18	-0.789434	3.00532
ENSG00000158528.12	-0.788927	6.06763
ENSG00000173166.18	-0.788849	7.25309
ENSG00000147202.18	-0.788787	5.27684
ENSG00000163638.13	-0.788585	2.45053
ENSG00000089902.10	-0.788282	5.8497
ENSG00000100852.13	-0.788171	7.4349
ENSG00000184432.10	-0.788138	7.67066
ENSG00000071794.16	-0.787953	5.92797
ENSG00000165821.12	-0.787597	3.21045
ENSG00000185127.6	-0.786793	5.43932
ENSG00000118965.14	-0.786362	5.42929
ENSG00000102763.18	-0.786359	5.13031
ENSG00000173473.11	-0.78583	6.52916
ENSG00000030066.13	-0.785751	6.03447
ENSG00000179776.19	-0.785612	1.66178
ENSG00000131263.13	-0.785344	6.52585
ENSG00000138802.11	-0.784857	5.48579
ENSG00000120800.5	-0.784791	5.79927
ENSG00000114331.15	-0.784315	5.3941
ENSG00000134602.16	-0.784111	3.78956
ENSG00000083799.17	-0.783674	5.30469
ENSG00000178691.11	-0.782986	6.23115
ENSG00000082516.9	-0.782838	5.59842
ENSG00000168827.14	-0.782833	6.34895
ENSG00000168538.16	-0.782516	5.15021
ENSG00000186212.4	-0.782499	0.565241
ENSG00000100485.12	-0.782302	5.98502
ENSG00000196850.6	-0.782241	5.44234
ENSG00000123607.15	-0.781939	3.56228
ENSG00000162687.17	-0.781479	2.76278
ENSG00000163291.14	-0.781462	3.89406
ENSG00000148225.16	-0.780956	3.38137
ENSG00000119314.15	-0.780925	7.7392
ENSG00000181827.14	-0.780887	5.98672
ENSG00000113580.15	-0.780658	7.82572
ENSG00000205269.6	-0.78057	4.17926
ENSG00000075391.16	-0.780555	5.25335
ENSG00000082269.16	-0.780284	4.80275
ENSG00000104356.11	-0.78011	3.78074
ENSG00000196535.16	-0.779929	6.96518
ENSG00000137628.17	-0.77963	2.46044
ENSG00000108984.15	-0.779499	6.79421
ENSG00000257093.7	-0.779468	5.9974
ENSG00000188554.14	-0.779268	7.71774
ENSG00000023228.14	-0.779207	6.86082
ENSG00000258289.8	-0.779176	5.85402
ENSG00000113163.16	-0.77875	5.90967
ENSG00000139926.15	-0.77862	3.73423
ENSG00000147044.21	-0.778483	6.58108
ENSG00000196924.17	-0.778309	9.98306
ENSG00000236204.6	-0.778116	2.05072
ENSG00000143493.13	-0.778011	5.06441
ENSG00000152270.9	-0.777771	4.01957
ENSG00000163946.13	-0.777742	6.31813
ENSG00000115183.15	-0.777213	5.02754
ENSG00000153029.14	-0.776837	5.03752
ENSG00000100934.15	-0.776559	7.72501
ENSG00000039319.17	-0.776476	5.83884
ENSG00000135387.21	-0.77638	8.10237
ENSG00000061676.15	-0.776159	7.69515
ENSG00000186197.14	-0.775812	4.03997
ENSG00000167258.14	-0.775724	6.4771
ENSG00000174738.13	-0.775546	6.11623
ENSG00000135018.14	-0.775515	7.72909
ENSG00000111817.17	-0.774043	3.60875
ENSG00000164190.19	-0.774025	6.23035
ENSG00000132294.15	-0.774021	7.50949
ENSG00000102189.17	-0.773611	5.80647
ENSG00000074590.13	-0.773018	4.84887
ENSG00000144747.17	-0.772881	5.83388
ENSG00000170456.16	-0.772243	5.87048
ENSG00000180182.11	-0.771978	6.38222
ENSG00000115306.16	-0.771485	8.86654
ENSG00000171365.17	-0.770944	4.74042
ENSG00000147650.11	-0.770577	6.22145
ENSG00000084731.15	-0.770489	5.89647
ENSG00000138758.11	-0.770436	6.45702
ENSG00000171791.13	-0.770397	2.92772
ENSG00000144909.8	-0.770328	4.90321
ENSG00000180628.15	-0.770065	6.52943
ENSG00000134755.17	-0.769999	3.7975
ENSG00000107651.13	-0.769894	6.82662
ENSG00000150627.15	-0.769857	2.73824
ENSG00000010165.20	-0.769601	5.85537
ENSG00000171988.19	-0.769464	6.16392
ENSG00000182621.18	-0.769336	3.59298
ENSG00000112365.4	-0.769108	3.78875
ENSG00000185722.18	-0.769053	7.09087
ENSG00000115109.14	-0.768834	5.50767
ENSG00000164418.20	-0.768805	3.68348
ENSG00000135048.14	-0.768732	7.56214
ENSG00000169604.19	-0.767569	8.14413
ENSG00000158195.11	-0.767486	6.61481
ENSG00000116678.19	-0.767446	3.36399
ENSG00000154310.17	-0.766854	3.13916
ENSG00000134109.11	-0.766157	7.42731
ENSG00000169967.16	-0.766042	5.7242
ENSG00000086619.14	-0.766031	6.71641
ENSG00000116406.19	-0.765799	6.53869
ENSG00000189339.12	-0.76564	5.96266
ENSG00000163781.14	-0.76563	5.03419
ENSG00000153707.17	-0.764819	1.24375
ENSG00000169641.13	-0.764709	5.43507
ENSG00000162636.16	-0.764597	4.32904
ENSG00000114867.20	-0.764539	8.57772
ENSG00000065615.14	-0.764325	5.08753
ENSG00000104447.12	-0.764161	4.77712
ENSG00000184005.11	-0.76413	0.75823
ENSG00000065534.18	-0.764018	5.85716
ENSG00000165934.13	-0.763937	6.76094
ENSG00000159131.17	-0.763698	6.69308
ENSG00000185973.11	-0.763657	3.28536
ENSG00000048392.11	-0.763625	6.11481
ENSG00000101544.9	-0.763596	5.19999
ENSG00000064726.10	-0.76338	6.94829
ENSG00000145725.19	-0.762609	5.96128
ENSG00000174780.17	-0.762365	7.12699
ENSG00000068366.20	-0.762292	7.81575
ENSG00000149256.16	-0.761861	1.2967
ENSG00000110315.7	-0.761482	5.97942
ENSG00000153147.6	-0.761086	6.76398
ENSG00000138095.19	-0.760855	8.55979
ENSG00000036054.13	-0.760833	5.25431
ENSG00000170558.9	-0.760775	4.14808
ENSG00000101596.15	-0.760685	5.42944
ENSG00000183091.19	-0.760413	0.699462
ENSG00000138640.15	-0.760335	5.02275
ENSG00000085365.18	-0.760213	7.08118
ENSG00000180776.15	-0.760143	6.05108
ENSG00000052841.15	-0.759729	8.50277
ENSG00000111266.9	-0.759677	5.90705
ENSG00000113657.13	-0.759333	4.88914
ENSG00000163947.11	-0.75915	4.99121
ENSG00000155304.6	-0.758593	7.30713
ENSG00000090863.11	-0.758484	8.42358
ENSG00000118900.15	-0.758164	6.08609
ENSG00000055163.20	-0.757967	5.7223
ENSG00000128513.16	-0.757893	4.96196
ENSG00000166747.12	-0.75757	7.31558
ENSG00000143147.14	-0.757564	5.04326
ENSG00000074603.19	-0.757309	6.37634
ENSG00000029725.17	-0.757219	7.02051
ENSG00000197296.6	-0.75709	5.51735
ENSG00000065613.15	-0.757077	7.87797
ENSG00000048342.16	-0.756982	4.33744
ENSG00000109189.13	-0.756179	4.59137
ENSG00000178695.6	-0.756169	2.19405
ENSG00000180398.12	-0.75607	8.66011
ENSG00000138769.11	-0.756029	1.71087
ENSG00000139354.11	-0.755897	2.19463
ENSG00000173273.16	-0.755859	6.38505
ENSG00000145715.15	-0.755721	5.79388
ENSG00000113441.16	-0.755684	6.57047
ENSG00000109586.12	-0.755629	7.54109
ENSG00000111052.7	-0.755204	2.58171
ENSG00000102547.19	-0.755009	3.16938
ENSG00000169018.6	-0.754783	6.56423
ENSG00000152580.8	-0.754482	3.81302
ENSG00000143924.19	-0.754244	7.20245
ENSG00000131626.18	-0.754118	6.27967
ENSG00000162620.16	-0.753992	1.47099
ENSG00000070061.15	-0.753867	6.19648
ENSG00000198825.15	-0.753818	3.80532
ENSG00000166170.9	-0.75343	6.09104
ENSG00000168769.13	-0.753404	3.89508
ENSG00000021574.12	-0.753262	5.25109
ENSG00000169299.14	-0.752594	3.86626
ENSG00000116833.14	-0.75257	5.65402
ENSG00000129317.14	-0.752541	5.11167
ENSG00000140479.17	-0.752292	6.59281
ENSG00000152939.17	-0.752228	4.59004
ENSG00000151413.17	-0.752206	4.12651
ENSG00000096063.16	-0.752203	6.22538
ENSG00000151655.19	-0.752038	4.09723
ENSG00000188917.15	-0.751934	5.44237
ENSG00000184992.12	-0.751866	5.3333
ENSG00000130559.19	-0.751797	5.92296
ENSG00000169570.10	-0.751415	3.92981
ENSG00000215421.9	-0.751408	3.59725
ENSG00000197603.14	-0.75136	5.21607
ENSG00000119900.9	-0.751353	4.77681
ENSG00000127314.18	-0.751232	6.05099
ENSG00000110514.19	-0.75061	6.29326
ENSG00000011523.14	-0.75047	4.56557
ENSG00000074755.15	-0.750242	6.88591
ENSG00000014824.14	-0.749879	6.33653
ENSG00000112234.9	-0.749638	5.06949
ENSG00000165124.18	-0.749415	3.09459
ENSG00000117226.12	-0.749208	3.57939
ENSG00000258744.2	-0.748542	1.24289
ENSG00000163071.11	-0.748232	3.34771
ENSG00000131781.13	-0.748161	3.55239
ENSG00000107185.10	-0.747888	6.26389
ENSG00000139146.14	-0.747747	5.62928
ENSG00000172728.16	-0.747719	3.69467
ENSG00000138642.14	-0.747293	3.27806
ENSG00000145675.15	-0.747235	4.73634
ENSG00000283162.1	-0.747058	1.54051
ENSG00000168036.18	-0.746686	7.79191
ENSG00000287151.1	-0.746041	0.85223
ENSG00000035928.16	-0.745824	5.77455
ENSG00000204396.11	-0.745701	2.98891
ENSG00000184675.11	-0.745606	3.40796
ENSG00000186522.15	-0.745594	5.81943
ENSG00000102174.9	-0.745405	2.681
ENSG00000123243.15	-0.745095	3.45121
ENSG00000146414.16	-0.744435	3.92291
ENSG00000107897.19	-0.74432	7.30271
ENSG00000174231.17	-0.743829	9.15042
ENSG00000217128.12	-0.74382	5.82704
ENSG00000164574.16	-0.743745	7.80514
ENSG00000198894.8	-0.743609	4.5033
ENSG00000171823.7	-0.743153	3.75239
ENSG00000250182.3	-0.743077	2.24485
ENSG00000039139.9	-0.742929	3.53036
ENSG00000182253.15	-0.742655	5.90592
ENSG00000082153.18	-0.742451	6.6057
ENSG00000109572.14	-0.742376	7.09286
ENSG00000134744.14	-0.742312	5.84695
ENSG00000172469.16	-0.742274	4.06567
ENSG00000106460.19	-0.742178	7.87588
ENSG00000128595.17	-0.741477	9.22967
ENSG00000005889.15	-0.741393	5.62574
ENSG00000135828.11	-0.740985	3.34969
ENSG00000180008.9	-0.74077	5.5723
ENSG00000164176.13	-0.740183	3.51167
ENSG00000102218.6	-0.74014	4.09537
ENSG00000168952.15	-0.739694	0.64722
ENSG00000165813.20	-0.739457	5.55483
ENSG00000196220.16	-0.73941	2.27951
ENSG00000173193.15	-0.738738	5.99867
ENSG00000116984.13	-0.738547	5.63859
ENSG00000136478.7	-0.737767	5.59748
ENSG00000116117.18	-0.737759	4.24323
ENSG00000106070.19	-0.737535	6.85192
ENSG00000154124.5	-0.737433	4.67849
ENSG00000138459.9	-0.737423	5.78467
ENSG00000136813.14	-0.737323	7.20548
ENSG00000108395.14	-0.737035	6.08875
ENSG00000127603.27	-0.736929	8.0073
ENSG00000072803.17	-0.736564	6.80675
ENSG00000075275.16	-0.736121	7.31268
ENSG00000047597.7	-0.735992	1.80488
ENSG00000121691.7	-0.735933	5.85126
ENSG00000197563.11	-0.735897	4.84342
ENSG00000198663.16	-0.735619	6.7752
ENSG00000092439.16	-0.735539	6.94824
ENSG00000004766.17	-0.735508	4.72496
ENSG00000172575.12	-0.735502	0.955425
ENSG00000110042.8	-0.735039	4.29988
ENSG00000172572.6	-0.734934	6.3892
ENSG00000151240.17	-0.734807	5.11136
ENSG00000128833.13	-0.734789	6.28145
ENSG00000143126.8	-0.734576	5.88611
ENSG00000177873.14	-0.734476	2.86734
ENSG00000116191.17	-0.734255	5.05131
ENSG00000196455.8	-0.73416	4.63257
ENSG00000136937.13	-0.733771	5.89628
ENSG00000135999.12	-0.733749	4.61342
ENSG00000151914.20	-0.733651	7.61348
ENSG00000166225.8	-0.733267	4.7589
ENSG00000130508.11	-0.733238	5.48484
ENSG00000151012.13	-0.733191	9.51367
ENSG00000117054.13	-0.732704	5.72161
ENSG00000086061.16	-0.73265	8.24109
ENSG00000170832.13	-0.732648	6.57216
ENSG00000113790.11	-0.732354	2.93855
ENSG00000228502.1	-0.732318	1.91189
ENSG00000167447.12	-0.732314	4.99989
ENSG00000196367.13	-0.732166	6.8353
ENSG00000107566.14	-0.732034	6.30185
ENSG00000197565.15	-0.731968	5.84417
ENSG00000184500.15	-0.731896	5.52011
ENSG00000253227.2	-0.731615	1.96913
ENSG00000170989.9	-0.731497	0.154071
ENSG00000115145.10	-0.731349	5.38989
ENSG00000143498.18	-0.73114	3.16734
ENSG00000101310.17	-0.731035	7.36619
ENSG00000102580.15	-0.730663	8.0386
ENSG00000144366.16	-0.730592	6.49654
ENSG00000134278.15	-0.730491	6.88545
ENSG00000158158.12	-0.730474	4.85642
ENSG00000162409.11	-0.730336	5.28624
ENSG00000113742.14	-0.729857	6.85446
ENSG00000140992.19	-0.729518	5.38592
ENSG00000163322.14	-0.729501	4.42634
ENSG00000116199.12	-0.72947	6.2054
ENSG00000253106.1	-0.729466	1.34232
ENSG00000133706.18	-0.72889	7.75563
ENSG00000138413.13	-0.728889	8.63243
ENSG00000162885.13	-0.728659	5.50793
ENSG00000185565.12	-0.728428	1.72887
ENSG00000130702.15	-0.728385	10.0409
ENSG00000196715.7	-0.728042	6.6751
ENSG00000129422.14	-0.728039	9.69129
ENSG00000087053.18	-0.727626	5.3059
ENSG00000084676.15	-0.727239	5.86266
ENSG00000124120.11	-0.727159	5.16523
ENSG00000144824.21	-0.727026	5.67764
ENSG00000072133.11	-0.726946	4.96962
ENSG00000196678.14	-0.726792	4.0693
ENSG00000179104.9	-0.726778	5.40091
ENSG00000070778.13	-0.726616	4.8815
ENSG00000146085.8	-0.726589	5.47045
ENSG00000141446.11	-0.726479	4.90136
ENSG00000048028.11	-0.726158	5.00416
ENSG00000134444.14	-0.725782	5.02992
ENSG00000196950.14	-0.725511	6.10299
ENSG00000143669.13	-0.725492	4.39057
ENSG00000156299.13	-0.725079	1.50255
ENSG00000048828.17	-0.724668	8.03956
ENSG00000198363.18	-0.724566	10.6954
ENSG00000130939.20	-0.724235	5.98023
ENSG00000136869.16	-0.723628	2.33622
ENSG00000130723.20	-0.7235	8.03539
ENSG00000167986.13	-0.723458	7.98662
ENSG00000008405.12	-0.723446	4.53872
ENSG00000139323.14	-0.723357	5.73376
ENSG00000155096.14	-0.723317	7.3943
ENSG00000136052.9	-0.722759	5.9323
ENSG00000104689.10	-0.722693	5.12494
ENSG00000134852.15	-0.722595	5.56031
ENSG00000149503.13	-0.722511	3.74098
ENSG00000184304.15	-0.722497	4.47619
ENSG00000162813.18	-0.722163	5.44432
ENSG00000146463.12	-0.722007	6.28342
ENSG00000115762.16	-0.721147	6.74274
ENSG00000118217.6	-0.721061	6.99347
ENSG00000058804.12	-0.720945	5.51317
ENSG00000078114.18	-0.720785	7.00689
ENSG00000038382.20	-0.720318	7.49807
ENSG00000273749.5	-0.720297	7.39411
ENSG00000069956.12	-0.720235	7.3708
ENSG00000225830.13	-0.720022	3.96878
ENSG00000075340.23	-0.719683	5.62278
ENSG00000109929.10	-0.71948	5.88797
ENSG00000144730.18	-0.719392	2.0152
ENSG00000182890.5	-0.719338	1.9029
ENSG00000247556.6	-0.719186	7.90098
ENSG00000163082.10	-0.71903	5.46316
ENSG00000166266.14	-0.718929	5.41449
ENSG00000112139.16	-0.718757	3.16294
ENSG00000096696.14	-0.718731	7.13363
ENSG00000077097.15	-0.718078	6.86473
ENSG00000052795.13	-0.717739	4.20284
ENSG00000157764.13	-0.717588	5.03793
ENSG00000244462.8	-0.717563	6.00771
ENSG00000089177.18	-0.717447	5.83079
ENSG00000183309.11	-0.71717	5.8147
ENSG00000164944.12	-0.71715	6.32903
ENSG00000188647.13	-0.717064	5.94641
ENSG00000104643.10	-0.716881	4.89255
ENSG00000131473.17	-0.716833	9.17002
ENSG00000165434.8	-0.716557	5.95445
ENSG00000173218.15	-0.715845	5.01522
ENSG00000175311.7	-0.715816	2.24
ENSG00000269713.7	-0.715372	3.70005
ENSG00000134371.13	-0.714757	6.38376
ENSG00000067048.17	-0.714452	3.02091
ENSG00000065526.11	-0.714352	6.09679
ENSG00000179630.11	-0.714205	2.69802
ENSG00000100422.14	-0.714142	5.59121
ENSG00000084774.14	-0.714033	7.10561
ENSG00000198380.12	-0.713745	8.4303
ENSG00000122870.12	-0.713729	7.5207
ENSG00000127870.17	-0.713665	6.04249
ENSG00000145703.16	-0.713235	4.60864
ENSG00000165732.13	-0.713209	8.17548
ENSG00000130589.16	-0.713031	4.17399
ENSG00000182827.9	-0.713017	6.58425
ENSG00000151532.13	-0.712923	4.92594
ENSG00000119927.14	-0.712778	4.20794
ENSG00000175215.11	-0.712721	7.31355
ENSG00000150403.18	-0.712698	6.67039
ENSG00000115415.18	-0.712577	7.13531
ENSG00000164989.17	-0.711827	2.16841
ENSG00000112293.15	-0.711771	2.65009
ENSG00000148429.14	-0.711601	5.49429
ENSG00000079691.18	-0.711593	5.86002
ENSG00000175155.10	-0.711325	5.04083
ENSG00000066855.16	-0.711165	6.42981
ENSG00000047410.14	-0.711111	7.33758
ENSG00000077232.18	-0.710773	8.23496
ENSG00000044115.21	-0.710606	8.61319
ENSG00000166912.17	-0.710462	5.68907
ENSG00000110697.13	-0.710214	6.47017
ENSG00000178996.14	-0.709903	5.23977
ENSG00000067177.15	-0.709879	5.94978
ENSG00000100207.18	-0.709852	5.80401
ENSG00000062650.19	-0.709041	5.58119
ENSG00000064393.16	-0.708835	7.14921
ENSG00000204120.14	-0.708724	6.0526
ENSG00000118898.16	-0.708656	4.95217
ENSG00000240694.9	-0.708509	6.80661
ENSG00000083123.15	-0.708463	4.47829
ENSG00000187231.14	-0.708212	5.98807
ENSG00000164164.17	-0.707979	5.68131
ENSG00000065243.20	-0.707805	5.7102
ENSG00000135318.12	-0.70777	7.39871
ENSG00000174989.13	-0.707438	5.21582
ENSG00000109787.13	-0.707148	6.58636
ENSG00000173145.11	-0.70684	5.02136
ENSG00000133424.20	-0.70682	4.71852
ENSG00000122482.21	-0.706636	5.51237
ENSG00000085382.12	-0.706514	3.36948
ENSG00000109458.8	-0.705918	3.31215
ENSG00000172164.15	-0.705676	6.50247
ENSG00000181004.10	-0.705407	2.72741
ENSG00000099139.13	-0.70511	2.91998
ENSG00000198018.7	-0.705095	4.76837
ENSG00000116574.6	-0.704729	5.38384
ENSG00000212719.13	-0.704121	5.03313
ENSG00000071242.12	-0.703337	1.80632
ENSG00000149177.13	-0.703268	7.44874
ENSG00000103479.16	-0.703207	6.48522
ENSG00000165105.10	-0.703106	5.79546
ENSG00000154188.10	-0.702864	2.57282
ENSG00000157657.14	-0.702247	5.91156
ENSG00000214944.9	-0.701891	6.55069
ENSG00000169499.15	-0.701826	4.25976
ENSG00000138767.13	-0.701417	4.78167
ENSG00000099194.6	-0.701253	12.0683
ENSG00000117280.13	-0.701154	5.89362
ENSG00000115159.16	-0.701068	5.6176
ENSG00000177932.7	-0.700998	0.719122
ENSG00000101972.18	-0.700696	7.24566
ENSG00000204186.10	-0.700216	4.69691
ENSG00000083097.14	-0.699996	4.01184
ENSG00000131323.14	-0.699994	5.56818
ENSG00000116062.15	-0.699697	6.28981
ENSG00000108588.14	-0.69955	8.0507
ENSG00000264522.6	-0.69929	5.42728
ENSG00000174130.12	-0.699012	4.46191
ENSG00000078142.13	-0.698546	4.88961
ENSG00000135960.10	-0.697945	3.53287
ENSG00000125249.7	-0.697779	5.04431
ENSG00000163872.16	-0.697751	5.27367
ENSG00000160584.16	-0.697489	5.11026
ENSG00000115365.12	-0.697447	6.26534
ENSG00000198162.12	-0.697444	6.46371
ENSG00000165029.16	-0.697318	4.71585
ENSG00000149218.5	-0.696897	4.05767
ENSG00000138944.8	-0.696834	1.9496
ENSG00000120451.10	-0.696475	6.60567
ENSG00000065183.16	-0.696457	5.46174
ENSG00000067208.14	-0.696337	4.68048
ENSG00000213694.5	-0.695839	5.94769
ENSG00000198513.11	-0.695822	1.86761
ENSG00000165861.14	-0.695762	4.80812
ENSG00000157625.15	-0.695622	5.74154
ENSG00000128641.19	-0.695576	7.39322
ENSG00000136021.19	-0.695189	6.29561
ENSG00000164654.16	-0.695066	5.10068
ENSG00000119596.18	-0.695051	6.45628
ENSG00000176853.16	-0.694834	6.62459
ENSG00000159784.17	-0.694538	1.82776
ENSG00000139645.10	-0.694314	7.03202
ENSG00000070182.21	-0.694311	3.11854
ENSG00000139496.16	-0.693879	5.65921
ENSG00000135655.16	-0.693547	5.62036
ENSG00000078674.17	-0.693431	7.44975
ENSG00000089057.15	-0.693292	8.69573
ENSG00000147316.13	-0.693277	4.41175
ENSG00000100335.15	-0.693265	6.06732
ENSG00000122507.21	-0.692978	4.04094
ENSG00000157107.14	-0.692892	5.30097
ENSG00000189221.9	-0.692439	5.78835
ENSG00000102362.15	-0.691839	2.53154
ENSG00000129515.20	-0.69181	6.42161
ENSG00000151116.17	-0.691424	5.64754
ENSG00000116133.13	-0.691115	8.60529
ENSG00000120137.7	-0.690886	6.94004
ENSG00000198887.9	-0.690802	5.09457
ENSG00000110713.17	-0.690735	6.98839
ENSG00000173230.15	-0.690155	7.54562
ENSG00000163235.16	-0.690013	5.43651
ENSG00000083290.20	-0.689974	5.79015
ENSG00000170417.16	-0.689934	3.54076
ENSG00000133065.11	-0.689465	5.45446
ENSG00000196876.17	-0.689411	3.65606
ENSG00000164684.13	-0.689279	4.89408
ENSG00000164125.15	-0.688941	5.99658
ENSG00000138031.14	-0.688678	5.83894
ENSG00000196233.13	-0.688667	6.20468
ENSG00000182057.5	-0.68865	1.7786
ENSG00000111912.20	-0.688242	7.0077
ENSG00000275066.5	-0.688103	5.90822
ENSG00000116991.10	-0.68757	6.03496
ENSG00000009709.12	-0.687469	4.86501
ENSG00000073614.13	-0.687187	6.35826
ENSG00000196083.10	-0.686879	3.19754
ENSG00000116198.13	-0.686773	5.3254
ENSG00000137819.14	-0.686678	8.21468
ENSG00000175166.17	-0.686676	7.46877
ENSG00000091140.14	-0.686571	6.96611
ENSG00000114054.14	-0.686236	5.21134
ENSG00000274180.1	-0.686174	4.48483
ENSG00000164031.17	-0.685841	5.75611
ENSG00000172716.16	-0.685371	1.86138
ENSG00000021776.11	-0.685296	6.72022
ENSG00000126878.13	-0.685151	0.913405
ENSG00000141298.19	-0.685134	5.13598
ENSG00000112276.14	-0.684887	3.28704
ENSG00000024048.10	-0.684578	5.52348
ENSG00000130962.17	-0.684476	4.21141
ENSG00000133704.10	-0.684458	6.30898
ENSG00000163558.13	-0.684277	5.65367
ENSG00000179833.4	-0.684028	5.1029
ENSG00000182670.13	-0.683824	7.80078
ENSG00000105227.14	-0.683628	3.37887
ENSG00000149308.17	-0.683621	3.8814
ENSG00000003393.15	-0.683061	5.08553
ENSG00000185630.18	-0.682785	7.01274
ENSG00000117000.9	-0.682507	4.45968
ENSG00000100462.16	-0.682291	6.92424
ENSG00000147475.17	-0.682285	7.05193
ENSG00000272142.3	-0.682213	2.55145
ENSG00000113318.11	-0.682064	4.78199
ENSG00000156113.23	-0.682047	4.21695
ENSG00000173064.13	-0.68174	6.02919
ENSG00000118007.13	-0.6817	5.67554
ENSG00000043093.15	-0.681332	5.09506
ENSG00000165675.16	-0.680819	4.53386
ENSG00000198742.9	-0.680755	6.12395
ENSG00000166575.17	-0.680665	6.25662
ENSG00000166263.13	-0.680603	4.96242
ENSG00000018408.14	-0.68056	7.59447
ENSG00000114554.11	-0.68026	5.91775
ENSG00000151414.15	-0.680209	6.30477
ENSG00000189241.7	-0.679936	6.07105
ENSG00000013503.10	-0.679859	3.51105
ENSG00000185515.14	-0.679827	5.58521
ENSG00000089723.10	-0.679811	2.1107
ENSG00000155846.17	-0.679701	2.36683
ENSG00000106785.15	-0.679324	4.95914
ENSG00000136636.13	-0.679009	6.35002
ENSG00000206560.11	-0.678956	6.3629
ENSG00000121988.18	-0.678925	2.78798
ENSG00000101782.15	-0.678894	5.75523
ENSG00000197121.15	-0.678744	4.29821
ENSG00000196730.13	-0.678541	8.30421
ENSG00000111300.10	-0.678279	5.94646
ENSG00000121210.16	-0.67823	2.44308
ENSG00000183808.11	-0.678034	4.4395
ENSG00000165929.13	-0.677956	6.33043
ENSG00000099940.12	-0.677885	5.53118
ENSG00000064999.15	-0.677861	4.70135
ENSG00000091527.15	-0.677745	7.73872
ENSG00000064309.14	-0.677687	5.01814
ENSG00000109794.13	-0.677672	3.62824
ENSG00000064115.11	-0.677407	6.48552
ENSG00000112851.14	-0.677377	7.28913
ENSG00000085433.15	-0.677298	3.58369
ENSG00000144959.10	-0.677221	6.91735
ENSG00000164142.16	-0.677161	1.27492
ENSG00000180357.9	-0.676856	7.174
ENSG00000124177.15	-0.676818	6.03465
ENSG00000076351.13	-0.676679	6.59262
ENSG00000157890.17	-0.676645	0.932462
ENSG00000233930.4	-0.676419	0.72679
ENSG00000075711.21	-0.676188	5.71118
ENSG00000175471.19	-0.675964	3.63871
ENSG00000182831.12	-0.675637	6.26814
ENSG00000109171.15	-0.675561	5.32408
ENSG00000168297.16	-0.675416	3.9779
ENSG00000183878.15	-0.675387	1.17688
ENSG00000087253.13	-0.675167	4.13466
ENSG00000205189.12	-0.675145	4.67269
ENSG00000076321.11	-0.674945	4.33931
ENSG00000198964.14	-0.674713	5.26844
ENSG00000196943.14	-0.674282	5.67459
ENSG00000123505.17	-0.674267	7.65814
ENSG00000254004.7	-0.674033	5.32899
ENSG00000166348.18	-0.673865	5.06738
ENSG00000136881.11	-0.673823	3.34016
ENSG00000093000.19	-0.673817	5.43624
ENSG00000151014.6	-0.67333	2.00251
ENSG00000163659.13	-0.673276	4.88364
ENSG00000111846.17	-0.673151	5.13561
ENSG00000188157.15	-0.672978	8.04047
ENSG00000107263.18	-0.672909	6.55609
ENSG00000154822.18	-0.672902	3.45403
ENSG00000196417.13	-0.672849	3.06587
ENSG00000137055.15	-0.672791	5.76218
ENSG00000127463.15	-0.67251	6.49518
ENSG00000224597.10	-0.672422	4.86709
ENSG00000011114.15	-0.672406	5.74962
ENSG00000198205.6	-0.672124	2.06149
ENSG00000106771.13	-0.671827	7.75652
ENSG00000168016.14	-0.671511	3.90322
ENSG00000101849.17	-0.67106	7.10661
ENSG00000100393.13	-0.671034	6.59854
ENSG00000104154.7	-0.670873	3.72479
ENSG00000150760.12	-0.670772	6.66392
ENSG00000153339.14	-0.670625	5.61515
ENSG00000132912.12	-0.670216	6.25451
ENSG00000034677.13	-0.669953	7.01361
ENSG00000166128.13	-0.669819	5.43337
ENSG00000172795.16	-0.66972	4.7071
ENSG00000122218.16	-0.669526	8.75675
ENSG00000135968.20	-0.669255	5.56834
ENSG00000144791.10	-0.669145	7.24351
ENSG00000067992.15	-0.668991	4.9189
ENSG00000138078.15	-0.668897	7.13919
ENSG00000165392.10	-0.667817	4.89469
ENSG00000116785.13	-0.667413	1.82885
ENSG00000076555.15	-0.666923	4.94489
ENSG00000120705.13	-0.666796	7.91527
ENSG00000121486.12	-0.666767	5.24611
ENSG00000181555.20	-0.666692	6.1793
ENSG00000166847.10	-0.66668	6.48031
ENSG00000185261.14	-0.666546	1.57994
ENSG00000005893.15	-0.666467	7.89437
ENSG00000094975.14	-0.665833	6.14463
ENSG00000127081.14	-0.665514	2.94495
ENSG00000012048.22	-0.6655	3.78168
ENSG00000164070.12	-0.665075	4.01211
ENSG00000226688.7	-0.664827	4.08724
ENSG00000163527.10	-0.66455	9.06084
ENSG00000169756.16	-0.664196	5.46394
ENSG00000113161.16	-0.664079	6.57334
ENSG00000159267.14	-0.663748	5.72615
ENSG00000027001.10	-0.663448	4.68858
ENSG00000177853.14	-0.663441	5.48648
ENSG00000088179.9	-0.663384	5.02108
ENSG00000075303.13	-0.663193	4.57478
ENSG00000004864.13	-0.662915	5.88611
ENSG00000143409.15	-0.66276	4.0235
ENSG00000111252.10	-0.662492	3.51763
ENSG00000213606.3	-0.662337	7.90155
ENSG00000058091.17	-0.662118	0.968551
ENSG00000215114.9	-0.662092	6.40932
ENSG00000136874.11	-0.661703	5.63672
ENSG00000155111.15	-0.661694	5.5641
ENSG00000096433.11	-0.661667	7.1245
ENSG00000133703.12	-0.661652	5.87165
ENSG00000131242.18	-0.661462	3.89372
ENSG00000173175.14	-0.661423	3.30117
ENSG00000028116.17	-0.661283	4.57402
ENSG00000182504.11	-0.660798	3.82941
ENSG00000143473.13	-0.660672	1.53231
ENSG00000145685.14	-0.660311	7.21797
ENSG00000121281.12	-0.660167	5.37919
ENSG00000156675.16	-0.660143	6.26245
ENSG00000158813.18	-0.66003	1.13446
ENSG00000213047.13	-0.659598	4.53876
ENSG00000172379.21	-0.659552	5.77381
ENSG00000166716.10	-0.659073	6.40541
ENSG00000132357.14	-0.658953	4.71479
ENSG00000213341.11	-0.658709	5.77788
ENSG00000132640.15	-0.658644	5.53251
ENSG00000158691.14	-0.658423	3.012
ENSG00000187122.17	-0.658361	2.87548
ENSG00000029153.14	-0.657766	4.10875
ENSG00000168280.17	-0.65772	1.529
ENSG00000150527.17	-0.657499	7.79606
ENSG00000137502.10	-0.657497	3.81129
ENSG00000116016.14	-0.657329	7.88934
ENSG00000169251.12	-0.65728	6.02684
ENSG00000143952.20	-0.657213	5.78023
ENSG00000119922.10	-0.657156	2.83767
ENSG00000042980.13	-0.656913	3.02689
ENSG00000108389.9	-0.656885	6.76316
ENSG00000029534.20	-0.656615	2.81368
ENSG00000125633.11	-0.65648	5.07837
ENSG00000138411.13	-0.656393	2.41598
ENSG00000126500.3	-0.656343	1.85885
ENSG00000029364.12	-0.656048	7.44888
ENSG00000170873.18	-0.656004	2.58455
ENSG00000119138.4	-0.655934	3.5686
ENSG00000102024.18	-0.655766	8.48201
ENSG00000070214.16	-0.655453	6.57818
ENSG00000163960.12	-0.654655	5.34215
ENSG00000165156.15	-0.654334	5.64123
ENSG00000138604.10	-0.654096	6.45998
ENSG00000182022.18	-0.654036	5.8193
ENSG00000062725.10	-0.654031	6.13529
ENSG00000109814.12	-0.654016	9.85891
ENSG00000175591.11	-0.654004	1.41168
ENSG00000134369.15	-0.653831	5.43823
ENSG00000276386.1	-0.65381	1.82108
ENSG00000119402.17	-0.653721	7.10641
ENSG00000150768.15	-0.653683	5.98703
ENSG00000258334.1	-0.65358	0.821038
ENSG00000110075.14	-0.653577	7.04555
ENSG00000005981.13	-0.653446	1.5393
ENSG00000033327.13	-0.653145	3.75706
ENSG00000189079.17	-0.653071	5.86315
ENSG00000100077.15	-0.652302	3.87352
ENSG00000141458.13	-0.652192	6.38884
ENSG00000150347.16	-0.651805	5.31064
ENSG00000174705.13	-0.65178	5.96978
ENSG00000140443.15	-0.651658	8.0969
ENSG00000168672.4	-0.651542	5.79177
ENSG00000108883.13	-0.651533	7.30576
ENSG00000173898.13	-0.651513	5.19869
ENSG00000198478.8	-0.651437	4.44075
ENSG00000146535.14	-0.651397	6.26139
ENSG00000171488.15	-0.651387	3.07806
ENSG00000157470.12	-0.651352	3.81469
ENSG00000197860.10	-0.650967	5.22834
ENSG00000109680.11	-0.650937	3.23408
ENSG00000187134.14	-0.650936	10.5833
ENSG00000109606.13	-0.650904	7.12958
ENSG00000105426.16	-0.649838	6.61053
ENSG00000128059.8	-0.649649	4.70653
ENSG00000102595.20	-0.649483	6.18991
ENSG00000125945.15	-0.649424	4.16774
ENSG00000055332.18	-0.64938	6.83869
ENSG00000106868.16	-0.649325	4.3453
ENSG00000114742.14	-0.649295	5.56367
ENSG00000148848.14	-0.649262	2.4179
ENSG00000105953.15	-0.64909	6.74116
ENSG00000196652.11	-0.648865	5.04249
ENSG00000196821.10	-0.648815	6.74188
ENSG00000131127.14	-0.648758	0.959465
ENSG00000102144.15	-0.648461	9.15574
ENSG00000137124.8	-0.648362	5.82808
ENSG00000145041.15	-0.648261	5.51607
ENSG00000184226.15	-0.648247	6.6609
ENSG00000067369.13	-0.647871	6.10364
ENSG00000205940.8	-0.647689	1.94658
ENSG00000139618.15	-0.647598	1.55413
ENSG00000112701.18	-0.647484	6.56948
ENSG00000198624.13	-0.647342	4.48803
ENSG00000131724.11	-0.647306	7.08389
ENSG00000100234.11	-0.647187	3.45279
ENSG00000066827.16	-0.647097	3.65632
ENSG00000153317.15	-0.647013	7.17886
ENSG00000143514.17	-0.64692	5.47948
ENSG00000162434.13	-0.646915	7.57109
ENSG00000004897.12	-0.646704	6.78495
ENSG00000141052.17	-0.646696	1.69377
ENSG00000187098.15	-0.646677	5.63377
ENSG00000183530.14	-0.646331	5.08475
ENSG00000131375.10	-0.646235	5.85771
ENSG00000177707.11	-0.646148	5.83689
ENSG00000135525.18	-0.646138	6.72227
ENSG00000151151.6	-0.646128	3.8582
ENSG00000139350.11	-0.645635	5.10448
ENSG00000176049.16	-0.645514	0.887044
ENSG00000147526.20	-0.645309	7.50401
ENSG00000211455.8	-0.644904	4.83563
ENSG00000177485.7	-0.644829	5.89389
ENSG00000065413.20	-0.644723	1.62765
ENSG00000140598.15	-0.644722	5.83831
ENSG00000178163.8	-0.644291	4.34293
ENSG00000090857.13	-0.64422	6.63551
ENSG00000104361.10	-0.644171	3.85317
ENSG00000196208.14	-0.643698	2.34005
ENSG00000174839.13	-0.643588	4.60753
ENSG00000275052.5	-0.643065	6.97767
ENSG00000101811.13	-0.64286	4.18476
ENSG00000132305.20	-0.642848	7.32196
ENSG00000118762.8	-0.642656	6.93547
ENSG00000179409.11	-0.642386	5.49254
ENSG00000120992.18	-0.642304	6.87826
ENSG00000096060.14	-0.642229	4.95085
ENSG00000189091.13	-0.642206	7.58116
ENSG00000116688.16	-0.642094	6.3833
ENSG00000159256.13	-0.642077	4.63765
ENSG00000100380.14	-0.642043	7.25479
ENSG00000240602.7	-0.642003	3.45562
ENSG00000185567.7	-0.641593	8.3397
ENSG00000197746.14	-0.641423	11.4372
ENSG00000114450.10	-0.641298	4.10199
ENSG00000110841.14	-0.641226	5.8384
ENSG00000123191.14	-0.641203	3.72477
ENSG00000068784.13	-0.641001	4.54693
ENSG00000079819.19	-0.640841	4.4126
ENSG00000183337.17	-0.640514	5.55051
ENSG00000119906.13	-0.640371	5.54324
ENSG00000136143.16	-0.640104	6.01363
ENSG00000111880.16	-0.640031	4.50932
ENSG00000152455.16	-0.639798	3.24983
ENSG00000214425.8	-0.63967	3.06775
ENSG00000138092.11	-0.63917	4.30666
ENSG00000189164.15	-0.638327	3.10196
ENSG00000107862.4	-0.638306	6.82343
ENSG00000147324.11	-0.637991	6.71978
ENSG00000176771.17	-0.637978	2.90348
ENSG00000117461.15	-0.63781	2.21324
ENSG00000132824.14	-0.637304	8.371
ENSG00000148400.12	-0.637209	4.1437
ENSG00000151806.14	-0.637092	5.21958
ENSG00000141447.18	-0.637079	4.86485
ENSG00000121892.15	-0.636725	7.62969
ENSG00000105926.15	-0.636619	5.34281
ENSG00000205060.11	-0.636526	7.3506
ENSG00000178904.19	-0.63652	6.85004
ENSG00000275395.6	-0.636333	8.34728
ENSG00000160803.8	-0.636319	5.94825
ENSG00000263843.1	-0.636252	1.05633
ENSG00000151715.8	-0.63624	0.997805
ENSG00000110046.13	-0.635945	5.7838
ENSG00000124126.14	-0.635862	3.58836
ENSG00000169435.14	-0.635696	3.98626
ENSG00000135297.15	-0.63562	4.34222
ENSG00000140263.14	-0.635485	3.90647
ENSG00000114439.19	-0.635174	6.74859
ENSG00000112062.10	-0.634783	5.59337
ENSG00000168743.12	-0.634244	2.36651
ENSG00000166181.13	-0.634148	6.89386
ENSG00000104331.9	-0.63414	7.77859
ENSG00000057019.16	-0.634059	9.13671
ENSG00000175764.14	-0.634005	1.84657
ENSG00000166257.9	-0.633749	1.04895
ENSG00000107201.10	-0.633731	4.08843
ENSG00000213281.5	-0.633472	6.26714
ENSG00000115461.5	-0.633227	3.43666
ENSG00000068024.16	-0.633038	4.89104
ENSG00000197442.10	-0.632986	3.91498
ENSG00000128908.17	-0.632906	5.94306
ENSG00000068097.14	-0.632599	5.24635
ENSG00000156050.10	-0.632508	2.727
ENSG00000173482.16	-0.631657	7.72005
ENSG00000172954.13	-0.631545	5.65303
ENSG00000150961.15	-0.631328	6.51688
ENSG00000012660.14	-0.631094	7.98585
ENSG00000142875.19	-0.630349	5.77872
ENSG00000072422.17	-0.630287	4.66285
ENSG00000075213.11	-0.630245	5.83729
ENSG00000112282.18	-0.630073	4.85525
ENSG00000128708.13	-0.629836	4.84069
ENSG00000128585.18	-0.62982	7.25511
ENSG00000221914.11	-0.629752	6.22855
ENSG00000151726.14	-0.629676	5.6573
ENSG00000172046.19	-0.629473	6.0226
ENSG00000110955.9	-0.629468	9.56113
ENSG00000036549.13	-0.629365	5.73279
ENSG00000075651.16	-0.62927	5.82317
ENSG00000154429.11	-0.629189	3.48708
ENSG00000065882.16	-0.62916	4.62518
ENSG00000148082.10	-0.628789	1.46274
ENSG00000138594.14	-0.628381	7.91972
ENSG00000165757.9	-0.628089	1.56891
ENSG00000066933.16	-0.627898	6.57108
ENSG00000171016.12	-0.627565	5.16862
ENSG00000063601.17	-0.627486	5.51449
ENSG00000197024.9	-0.627409	4.60715
ENSG00000100330.15	-0.6274	5.57722
ENSG00000100403.12	-0.627319	6.38712
ENSG00000197594.13	-0.626585	2.97289
ENSG00000163788.14	-0.626551	3.95882
ENSG00000136068.14	-0.626428	9.05255
ENSG00000130779.20	-0.625867	7.7536
ENSG00000151090.19	-0.625732	5.13007
ENSG00000018510.16	-0.625656	6.4446
ENSG00000139687.15	-0.625187	5.79922
ENSG00000008513.16	-0.625049	5.36266
ENSG00000154727.10	-0.624614	4.5776
ENSG00000006747.15	-0.624604	1.29391
ENSG00000150907.9	-0.624601	4.37797
ENSG00000221963.6	-0.624591	5.52612
ENSG00000153989.8	-0.624487	5.57739
ENSG00000101096.20	-0.624381	2.33263
ENSG00000131791.8	-0.623848	4.72388
ENSG00000173821.19	-0.623611	8.73972
ENSG00000187953.10	-0.623507	2.44643
ENSG00000131018.24	-0.62324	5.80421
ENSG00000162415.7	-0.62308	4.49499
ENSG00000171503.12	-0.622922	3.70318
ENSG00000039560.14	-0.622912	6.22537
ENSG00000127022.15	-0.622337	11.4984
ENSG00000089123.16	-0.622303	3.69839
ENSG00000170113.16	-0.622207	6.47503
ENSG00000094916.16	-0.621914	7.93023
ENSG00000148498.16	-0.62191	6.94243
ENSG00000128607.14	-0.621805	6.18224
ENSG00000153046.18	-0.621795	5.36627
ENSG00000147548.17	-0.621679	6.92961
ENSG00000047230.15	-0.62166	5.01996
ENSG00000228801.6	-0.621622	3.16286
ENSG00000071189.21	-0.621434	6.14186
ENSG00000221890.4	-0.621325	5.42859
ENSG00000164010.15	-0.621305	4.70417
ENSG00000111331.13	-0.621202	5.41023
ENSG00000144320.14	-0.620848	5.1313
ENSG00000101868.11	-0.620737	4.58129
ENSG00000111877.17	-0.620654	3.76388
ENSG00000187097.12	-0.62058	5.6559
ENSG00000164236.12	-0.620438	3.58549
ENSG00000180884.10	-0.620354	2.66599
ENSG00000096070.19	-0.620109	5.50703
ENSG00000135905.19	-0.619756	4.08925
ENSG00000168014.16	-0.619661	5.25592
ENSG00000134308.14	-0.619647	8.55606
ENSG00000158301.18	-0.619491	3.77191
ENSG00000197555.9	-0.619433	5.48008
ENSG00000144840.9	-0.619331	5.38194
ENSG00000138698.14	-0.618981	4.90002
ENSG00000140718.21	-0.618616	6.2206
ENSG00000100888.13	-0.618575	6.6497
ENSG00000047621.12	-0.618494	4.39576
ENSG00000229921.7	-0.61847	1.78748
ENSG00000065457.10	-0.618369	5.53601
ENSG00000168843.14	-0.618322	1.27322
ENSG00000121749.15	-0.618243	5.9005
ENSG00000161048.11	-0.617862	5.44491
ENSG00000154237.13	-0.617353	5.23431
ENSG00000144468.17	-0.61731	5.06097
ENSG00000134247.10	-0.617277	6.13351
ENSG00000095015.6	-0.617209	5.54188
ENSG00000111897.7	-0.617079	8.23719
ENSG00000198121.13	-0.616827	6.29156
ENSG00000073921.18	-0.616754	7.5802
ENSG00000011566.15	-0.61669	5.92442
[truncated: 7,331 more rows]

## Sheet: BR4hRev_control
	logFC	logCPM	макс(logFC)	мин(logFC)	total 2635 DE genes
ENSG00000215417.13	-3.22078	-0.201784	6.34638	-3.22078
ENSG00000228526.7	-2.69392	3.13454
ENSG00000267838.2	-2.23185	-0.829112
ENSG00000270069.1	-1.94033	0.77197
ENSG00000279289.1	-1.93936	-0.588692
ENSG00000259820.1	-1.55395	0.580724
ENSG00000221866.9	-1.4959	0.135316
ENSG00000281026.1	-1.41617	-0.53322
ENSG00000166343.10	-1.37662	-0.152432
ENSG00000271662.1	-1.3631	-0.303149
ENSG00000139971.15	-1.34461	-0.61912
ENSG00000269929.3	-1.29297	1.60447
ENSG00000275180.1	-1.28567	1.83244
ENSG00000215817.7	-1.28113	-0.590832
ENSG00000164741.15	-1.20819	0.0389232
ENSG00000261326.4	-1.19074	1.48538
ENSG00000140807.7	-1.15178	3.00647
ENSG00000226121.2	-1.12509	-0.0116119
ENSG00000137878.17	-1.12213	1.6818
ENSG00000117707.16	-1.10375	-0.392502
ENSG00000171970.13	-1.0512	0.898015
ENSG00000257743.8	-1.02336	0.712464
ENSG00000233237.8	-1.01954	3.25537
ENSG00000080854.15	-1.01316	2.81468
ENSG00000198743.7	-0.9973	7.55624
ENSG00000181634.8	-0.996438	7.34715
ENSG00000287837.1	-0.971265	-0.0249492
ENSG00000131127.14	-0.949063	0.959465
ENSG00000178502.6	-0.948413	3.53003
ENSG00000274349.4	-0.942569	1.70768
ENSG00000196159.11	-0.934913	2.43701
ENSG00000279348.1	-0.912894	2.404
ENSG00000133019.11	-0.906925	0.719893
ENSG00000236901.6	-0.905376	1.67313
ENSG00000151623.15	-0.895227	0.0991063
ENSG00000164142.16	-0.893697	1.27492
ENSG00000197566.10	-0.851846	3.22541
ENSG00000186272.12	-0.851715	2.35737
ENSG00000173258.13	-0.83552	2.90839
ENSG00000260917.1	-0.8247	3.1333
ENSG00000146250.7	-0.817848	2.63179
ENSG00000280347.1	-0.809545	1.48852
ENSG00000257354.2	-0.806586	2.90291
ENSG00000130544.12	-0.803211	3.18958
ENSG00000249459.10	-0.797427	0.952105
ENSG00000147174.11	-0.795971	1.05033
ENSG00000105708.9	-0.795695	1.6441
ENSG00000104447.12	-0.792692	4.77712
ENSG00000175311.7	-0.778193	2.24
ENSG00000136866.13	-0.775973	2.42621
ENSG00000185495.10	-0.775906	0.985034
ENSG00000166446.15	-0.767968	1.77448
ENSG00000278129.2	-0.765108	3.64783
ENSG00000117016.10	-0.757357	2.5726
ENSG00000169155.10	-0.753846	3.92981
ENSG00000100906.10	-0.753757	6.78428
ENSG00000114933.16	-0.753054	4.49695
ENSG00000175073.8	-0.751144	5.47062
ENSG00000102287.19	-0.749948	6.23744
ENSG00000117000.9	-0.749157	4.45968
ENSG00000095015.6	-0.747187	5.54188
ENSG00000162924.14	-0.740905	2.83915
ENSG00000136869.16	-0.7372	2.33622
ENSG00000089250.19	-0.734903	0.776392
ENSG00000203709.12	-0.732877	2.82009
ENSG00000140022.13	-0.731304	2.63419
ENSG00000217128.12	-0.724957	5.82704
ENSG00000179776.19	-0.718953	1.66178
ENSG00000188994.13	-0.717913	4.84559
ENSG00000125968.9	-0.717769	5.80623
ENSG00000181722.16	-0.715812	3.8829
ENSG00000136842.14	-0.71393	1.50823
ENSG00000170871.12	-0.711894	6.24369
ENSG00000127311.9	-0.709511	2.84424
ENSG00000261468.1	-0.708834	1.37906
ENSG00000111860.14	-0.708338	2.44349
ENSG00000152193.8	-0.707711	3.72735
ENSG00000113441.16	-0.707012	6.57047
ENSG00000155846.17	-0.70467	2.36683
ENSG00000171988.19	-0.699434	6.16392
ENSG00000129003.18	-0.693271	7.65638
ENSG00000184995.7	-0.686306	1.84475
ENSG00000174125.8	-0.684608	3.13414
ENSG00000111816.8	-0.684103	5.42635
ENSG00000164327.13	-0.683018	6.01501
ENSG00000141298.19	-0.681631	5.13598
ENSG00000151458.12	-0.678807	5.64604
ENSG00000164463.12	-0.664434	5.08595
ENSG00000114739.14	-0.66001	4.27754
ENSG00000113594.10	-0.658916	3.48205
ENSG00000143507.18	-0.65855	4.09275
ENSG00000111728.10	-0.654691	1.61974
ENSG00000005889.15	-0.654351	5.62574
ENSG00000271533.1	-0.651939	2.59778
ENSG00000234616.8	-0.649969	4.97957
ENSG00000144426.18	-0.649716	4.12878
ENSG00000050438.17	-0.649608	2.64711
ENSG00000205413.8	-0.648837	3.46911
ENSG00000150347.16	-0.647924	5.31064
ENSG00000143970.17	-0.643128	6.16328
ENSG00000256294.8	-0.641095	2.96804
ENSG00000256087.7	-0.640694	2.29056
ENSG00000064393.16	-0.638178	7.14921
ENSG00000170802.16	-0.637677	4.93185
ENSG00000164938.14	-0.63606	4.94368
ENSG00000139132.14	-0.635979	3.81497
ENSG00000198774.5	-0.635535	5.12055
ENSG00000181896.12	-0.63283	2.41846
ENSG00000119938.9	-0.631985	3.61998
ENSG00000196911.11	-0.6303	2.93328
ENSG00000130518.17	-0.626635	2.36354
ENSG00000129315.11	-0.623044	6.12097
ENSG00000260086.3	-0.62082	1.72129
ENSG00000162775.16	-0.619322	3.80308
ENSG00000167637.17	-0.619092	2.67089
ENSG00000135870.11	-0.618453	5.30414
ENSG00000127334.10	-0.615841	5.1635
ENSG00000213096.10	-0.615023	3.91427
ENSG00000156273.16	-0.61095	5.72915
ENSG00000102908.22	-0.606297	7.01892
ENSG00000185658.13	-0.606174	5.48105
ENSG00000151320.11	-0.605949	2.6253
ENSG00000047365.12	-0.605194	2.06555
ENSG00000171681.12	-0.604574	5.04556
ENSG00000011114.15	-0.603791	5.74962
ENSG00000173889.16	-0.60378	5.71421
ENSG00000198265.12	-0.602602	5.47955
ENSG00000189042.13	-0.601609	3.57743
ENSG00000177200.17	-0.600633	6.75758
ENSG00000164949.8	-0.600414	3.91549
ENSG00000165494.11	-0.599999	5.77218
ENSG00000172795.16	-0.597292	4.7071
ENSG00000122482.21	-0.596604	5.51237
ENSG00000114796.16	-0.596487	5.71983
ENSG00000177888.7	-0.594501	5.51142
ENSG00000198799.12	-0.594241	4.25586
ENSG00000186300.12	-0.592687	2.27668
ENSG00000067798.16	-0.590403	2.47515
ENSG00000100234.11	-0.589405	3.45279
ENSG00000160551.11	-0.588733	7.54958
ENSG00000006459.11	-0.587576	4.40268
ENSG00000258634.3	-0.587516	3.27106
ENSG00000049246.14	-0.587328	2.35555
ENSG00000118596.12	-0.58642	2.72491
ENSG00000137449.16	-0.586031	7.08044
ENSG00000081019.13	-0.586018	3.9565
ENSG00000175104.15	-0.585563	4.36257
ENSG00000180530.11	-0.584162	7.36293
ENSG00000163659.13	-0.583886	4.88364
ENSG00000100852.13	-0.583545	7.4349
ENSG00000171435.14	-0.582283	2.42668
ENSG00000134982.17	-0.581227	5.47703
ENSG00000172493.20	-0.580551	6.21457
ENSG00000152217.19	-0.579867	4.75727
ENSG00000155545.19	-0.579524	5.02767
ENSG00000143479.17	-0.577841	4.21255
ENSG00000134294.14	-0.577398	10.3381
ENSG00000171150.9	-0.577324	5.67495
ENSG00000135373.12	-0.575592	6.32116
ENSG00000167384.10	-0.575441	3.98078
ENSG00000197933.13	-0.575071	2.13265
ENSG00000171940.13	-0.57377	6.90822
ENSG00000123636.18	-0.573371	5.29315
ENSG00000182836.10	-0.572355	5.85584
ENSG00000135763.10	-0.571531	4.84703
ENSG00000248905.9	-0.570421	4.65204
ENSG00000143322.21	-0.570319	6.09571
ENSG00000189079.17	-0.569111	5.86315
ENSG00000176542.10	-0.569103	4.50028
ENSG00000102218.6	-0.568321	4.09537
ENSG00000105855.10	-0.568311	4.18864
ENSG00000181004.10	-0.5682	2.72741
ENSG00000149308.17	-0.566447	3.8814
ENSG00000170873.18	-0.56552	2.58455
ENSG00000120616.16	-0.56532	5.22463
ENSG00000108510.10	-0.559422	7.30649
ENSG00000102780.16	-0.559207	3.90784
ENSG00000108256.9	-0.559107	7.63093
ENSG00000165105.10	-0.558439	5.79546
ENSG00000154175.17	-0.558372	2.30569
ENSG00000197579.8	-0.556949	5.17749
ENSG00000135837.16	-0.55649	6.39068
ENSG00000130962.17	-0.556176	4.21141
ENSG00000152049.6	-0.555819	3.73191
ENSG00000185278.15	-0.554955	4.04488
ENSG00000128585.18	-0.5542	7.25511
ENSG00000111727.12	-0.554084	3.88632
ENSG00000225830.13	-0.553782	3.96878
ENSG00000169239.13	-0.55293	5.62409
ENSG00000171877.21	-0.551681	2.00517
ENSG00000178971.16	-0.551581	5.85887
ENSG00000145734.19	-0.551493	5.65665
ENSG00000185900.10	-0.551411	1.6786
ENSG00000164430.16	-0.550441	2.91974
ENSG00000182372.9	-0.550423	4.71679
ENSG00000125484.12	-0.549656	5.88158
ENSG00000117461.15	-0.5495	2.21324
ENSG00000174106.3	-0.547842	5.16495
ENSG00000204524.7	-0.547423	3.65372
ENSG00000182700.5	-0.547417	3.24098
ENSG00000170191.5	-0.547357	4.57724
ENSG00000188211.9	-0.54683	4.13604
ENSG00000168813.17	-0.546252	6.17506
ENSG00000172869.14	-0.544902	5.61421
ENSG00000102189.17	-0.544772	5.80647
ENSG00000151835.16	-0.543651	5.3508
ENSG00000118515.11	-0.542772	4.29923
ENSG00000124171.9	-0.542518	5.3501
ENSG00000155903.12	-0.541501	4.40329
ENSG00000113240.13	-0.540706	4.72188
ENSG00000164742.16	-0.540258	5.28065
ENSG00000172915.18	-0.540167	5.81596
ENSG00000189164.15	-0.539996	3.10196
ENSG00000116539.13	-0.539289	6.48191
ENSG00000179454.13	-0.538395	4.43808
ENSG00000115421.13	-0.536835	4.46872
ENSG00000143971.9	-0.536644	4.77768
ENSG00000033800.13	-0.535485	6.15877
ENSG00000113916.18	-0.535117	6.7777
ENSG00000162396.6	-0.534199	3.21636
ENSG00000174738.13	-0.53199	6.11623
ENSG00000143669.13	-0.531092	4.39057
ENSG00000107290.14	-0.530304	6.82815
ENSG00000183023.18	-0.529235	3.07846
ENSG00000005483.21	-0.528625	6.72244
ENSG00000173068.18	-0.528198	3.46153
ENSG00000145012.13	-0.527915	7.7873
ENSG00000138735.16	-0.527871	2.34078
ENSG00000159082.17	-0.527548	3.4843
ENSG00000146776.14	-0.52738	3.05441
ENSG00000186130.5	-0.526179	4.38558
ENSG00000158987.21	-0.525771	3.30873
ENSG00000173334.4	-0.524622	6.03763
ENSG00000181450.18	-0.524403	3.00532
ENSG00000095574.11	-0.523814	4.44948
ENSG00000167074.15	-0.523138	3.21392
ENSG00000137486.17	-0.522963	6.16811
ENSG00000149289.11	-0.522808	3.67423
ENSG00000196233.13	-0.521759	6.20468
ENSG00000112282.18	-0.521697	4.85525
ENSG00000197782.14	-0.519555	5.52223
ENSG00000084093.17	-0.519464	5.49179
ENSG00000075539.14	-0.51938	5.22802
ENSG00000145358.6	-0.518676	3.61882
ENSG00000189308.11	-0.518153	4.07106
ENSG00000023516.9	-0.517889	6.39071
ENSG00000197121.15	-0.517715	4.29821
ENSG00000183530.14	-0.516904	5.08475
ENSG00000172840.7	-0.516664	5.45512
ENSG00000147050.14	-0.516617	5.03248
ENSG00000173166.18	-0.516283	7.25309
ENSG00000140153.17	-0.51596	4.78772
ENSG00000034677.13	-0.515942	7.01361
ENSG00000180263.14	-0.515891	6.6993
ENSG00000083097.14	-0.514448	4.01184
ENSG00000152104.12	-0.513801	5.46127
ENSG00000139926.15	-0.513611	3.73423
ENSG00000124177.15	-0.513514	6.03465
ENSG00000135913.11	-0.513273	4.40705
ENSG00000261799.1	-0.513237	2.93294
ENSG00000080345.18	-0.513106	6.08001
ENSG00000174197.16	-0.513062	5.95997
ENSG00000156011.17	-0.512307	5.84635
ENSG00000131263.13	-0.512055	6.52585
ENSG00000115760.14	-0.511805	7.28512
ENSG00000170325.14	-0.511209	3.71204
ENSG00000260196.1	-0.511047	2.62683
ENSG00000163961.4	-0.510208	4.21325
ENSG00000143179.16	-0.510048	6.289
ENSG00000120690.16	-0.509199	6.03133
ENSG00000145241.11	-0.508961	2.63043
ENSG00000123908.12	-0.508182	6.34862
ENSG00000198734.11	-0.507191	2.61321
ENSG00000204569.10	-0.506826	6.36247
ENSG00000165323.15	-0.506788	4.93232
ENSG00000070018.9	-0.506736	7.09932
ENSG00000247626.5	-0.506548	3.77635
ENSG00000269343.8	-0.505396	4.56576
ENSG00000170100.13	-0.504975	3.26447
ENSG00000078401.7	-0.504871	5.80857
ENSG00000153922.10	-0.504627	6.37705
ENSG00000115183.15	-0.504085	5.02754
ENSG00000109381.19	-0.503313	4.30079
ENSG00000118482.11	-0.503072	6.36076
ENSG00000110066.15	-0.502827	5.65295
ENSG00000119125.16	-0.502469	4.32594
ENSG00000213047.13	-0.502324	4.53876
ENSG00000152127.9	-0.502017	5.31087
ENSG00000177463.15	-0.501701	5.91792
ENSG00000069020.18	-0.501354	4.60747
ENSG00000079335.20	-0.500795	3.22449
ENSG00000145675.15	-0.499747	4.73634
ENSG00000177125.5	-0.499403	3.85887
ENSG00000075391.16	-0.497767	5.25335
ENSG00000171466.10	-0.497248	4.48736
ENSG00000167291.16	-0.496905	6.66775
ENSG00000163625.15	-0.496764	6.08126
ENSG00000083857.14	-0.495949	8.42736
ENSG00000183723.12	-0.495533	7.19372
ENSG00000164190.19	-0.495466	6.23035
ENSG00000163788.14	-0.495033	3.95882
ENSG00000145990.11	-0.494956	3.57884
ENSG00000125107.18	-0.494374	8.08509
ENSG00000213064.10	-0.494238	7.09401
ENSG00000150907.9	-0.494201	4.37797
ENSG00000154642.11	-0.49417	3.51691
ENSG00000187187.14	-0.493962	3.50529
ENSG00000120868.13	-0.493099	4.42679
ENSG00000155592.16	-0.493001	3.95262
ENSG00000186472.20	-0.492901	3.83182
ENSG00000184564.11	-0.492755	4.19321
ENSG00000077063.11	-0.491784	3.54921
ENSG00000113595.15	-0.491598	4.53867
ENSG00000089916.18	-0.490083	5.11221
ENSG00000055609.18	-0.48986	6.31475
ENSG00000129317.14	-0.48965	5.11167
ENSG00000119720.18	-0.487992	4.80355
ENSG00000103657.14	-0.487682	6.28453
ENSG00000117036.12	-0.487419	4.99765
ENSG00000170776.21	-0.485691	7.32913
ENSG00000145780.8	-0.485213	4.76006
ENSG00000170921.15	-0.484619	6.81663
ENSG00000157450.15	-0.483946	5.91506
ENSG00000137770.14	-0.483035	4.51965
ENSG00000120696.9	-0.482422	4.0237
ENSG00000100784.12	-0.481931	2.59255
ENSG00000164916.11	-0.480239	6.40468
ENSG00000188906.16	-0.479837	6.08527
ENSG00000116903.7	-0.479602	4.80538
ENSG00000101966.12	-0.479567	7.1399
ENSG00000159256.13	-0.479466	4.63765
ENSG00000005810.18	-0.479337	5.73306
ENSG00000115020.17	-0.479062	5.54636
ENSG00000003989.17	-0.478719	7.40539
ENSG00000163848.19	-0.478167	5.5919
ENSG00000127914.16	-0.477615	6.77414
ENSG00000154309.8	-0.477054	3.71221
ENSG00000110395.6	-0.477054	5.18773
ENSG00000134107.5	-0.476938	7.75662
ENSG00000175895.4	-0.476806	4.47035
ENSG00000105866.15	-0.476659	3.08246
ENSG00000048405.10	-0.476341	4.76725
ENSG00000175595.14	-0.476144	4.8553
ENSG00000245025.3	-0.476053	3.16214
ENSG00000133657.15	-0.475974	6.90421
ENSG00000118496.5	-0.475442	5.36743
ENSG00000009413.15	-0.475312	4.97517
ENSG00000069702.11	-0.474925	5.50443
ENSG00000052795.13	-0.472955	4.20284
ENSG00000165240.20	-0.472817	6.0337
ENSG00000187231.14	-0.472787	5.98807
ENSG00000184384.14	-0.47265	3.26143
ENSG00000083642.19	-0.472583	5.15002
ENSG00000174839.13	-0.472515	4.60753
ENSG00000164080.13	-0.472348	4.79382
ENSG00000198160.14	-0.472021	5.44253
ENSG00000137145.20	-0.470855	6.56768
ENSG00000143190.23	-0.470814	5.07825
ENSG00000119397.16	-0.470412	2.59034
ENSG00000196150.13	-0.470323	3.51228
ENSG00000103489.12	-0.46992	4.07056
ENSG00000175548.9	-0.46975	3.69615
ENSG00000169018.6	-0.468974	6.56423
ENSG00000114127.10	-0.468557	5.05336
ENSG00000196357.11	-0.468503	3.02232
ENSG00000106799.13	-0.46837	6.13681
ENSG00000177565.16	-0.468219	6.45566
ENSG00000137962.13	-0.467397	6.03337
ENSG00000164284.15	-0.467158	4.75181
ENSG00000136381.13	-0.467024	7.13587
ENSG00000170836.11	-0.467016	4.47364
ENSG00000176399.4	-0.466518	2.47034
ENSG00000147642.17	-0.465658	5.15086
ENSG00000072364.13	-0.465594	7.48214
ENSG00000157741.15	-0.465028	4.88606
ENSG00000197312.12	-0.464504	4.54222
ENSG00000109819.9	-0.464447	6.33097
ENSG00000116747.12	-0.464062	5.95705
ENSG00000163637.13	-0.463885	4.54916
ENSG00000101752.11	-0.463631	6.29346
ENSG00000056586.16	-0.46347	6.17146
ENSG00000123094.15	-0.462434	4.63617
ENSG00000165813.20	-0.462406	5.55483
ENSG00000156103.16	-0.462246	2.46587
ENSG00000153201.16	-0.461682	6.42109
ENSG00000161048.11	-0.461455	5.44491
ENSG00000163960.12	-0.461396	5.34215
ENSG00000113532.13	-0.460194	7.17474
ENSG00000118564.15	-0.459731	5.27806
ENSG00000146373.16	-0.459489	5.70964
ENSG00000135999.12	-0.459426	4.61342
ENSG00000080200.10	-0.458909	4.91389
ENSG00000112139.16	-0.458325	3.16294
ENSG00000166004.15	-0.456592	3.68563
ENSG00000107201.10	-0.456562	4.08843
ENSG00000117597.18	-0.455783	5.8958
ENSG00000073614.13	-0.455673	6.35826
ENSG00000182963.10	-0.455477	4.69676
ENSG00000240891.8	-0.455199	2.72435
ENSG00000166439.6	-0.454722	4.76649
ENSG00000136542.9	-0.454646	4.4909
ENSG00000116406.19	-0.454317	6.53869
ENSG00000136111.14	-0.454251	5.49507
ENSG00000115464.15	-0.453964	7.54034
ENSG00000197362.15	-0.453757	4.02537
ENSG00000134987.11	-0.45342	5.82374
ENSG00000182504.11	-0.453349	3.82941
ENSG00000169641.13	-0.453239	5.43507
ENSG00000166225.8	-0.452973	4.7589
ENSG00000083223.18	-0.452942	4.99625
ENSG00000182150.16	-0.452828	4.96533
ENSG00000166025.18	-0.452754	5.52276
ENSG00000165434.8	-0.452306	5.95445
ENSG00000121989.15	-0.451999	3.64675
ENSG00000174718.12	-0.451691	5.0798
ENSG00000110422.12	-0.45164	6.85467
ENSG00000119401.10	-0.451618	5.03529
ENSG00000132357.14	-0.45136	4.71479
ENSG00000257093.7	-0.450583	5.9974
ENSG00000113369.9	-0.449925	5.80302
ENSG00000119314.15	-0.448854	7.7392
ENSG00000100697.14	-0.446279	6.2461
ENSG00000062650.19	-0.445727	5.58119
ENSG00000183853.18	-0.445697	6.02167
ENSG00000073282.13	-0.445671	3.97198
ENSG00000120549.18	-0.444596	4.55454
ENSG00000169914.6	-0.444189	2.83465
ENSG00000048649.13	-0.444155	6.10429
ENSG00000173575.21	-0.443935	6.31878
ENSG00000274070.2	-0.443695	6.52507
ENSG00000169213.7	-0.443691	3.56779
ENSG00000100354.21	-0.443659	5.435
ENSG00000139324.12	-0.443566	5.97068
ENSG00000138688.15	-0.443437	5.80162
ENSG00000151914.20	-0.443432	7.61348
ENSG00000127081.14	-0.443119	2.94495
ENSG00000151422.13	-0.443074	4.36613
ENSG00000186260.16	-0.442844	6.05366
ENSG00000185477.5	-0.442663	6.50597
ENSG00000288380.1	-0.442658	3.82706
ENSG00000132549.18	-0.442368	5.769
ENSG00000066739.12	-0.442351	6.1639
ENSG00000181827.14	-0.442133	5.98672
ENSG00000131018.24	-0.44165	5.80421
ENSG00000002587.10	-0.441107	3.46253
ENSG00000174485.15	-0.440622	5.87102
ENSG00000215251.4	-0.440397	5.21861
ENSG00000188215.10	-0.439021	4.03295
ENSG00000135679.25	-0.438239	6.81192
ENSG00000150995.19	-0.438049	3.37973
ENSG00000198455.4	-0.437797	4.81171
ENSG00000173542.8	-0.437658	5.05396
ENSG00000081014.11	-0.437398	5.33424
ENSG00000118412.12	-0.436934	3.84937
ENSG00000178974.10	-0.436859	5.46594
ENSG00000172409.6	-0.436522	4.19132
ENSG00000105497.8	-0.436506	3.61594
ENSG00000182263.14	-0.43642	3.43572
ENSG00000139517.9	-0.436396	3.67469
ENSG00000116815.16	-0.436149	4.19238
ENSG00000156671.15	-0.436099	5.68079
ENSG00000152818.18	-0.43605	6.50797
ENSG00000104517.13	-0.435829	6.77954
ENSG00000138593.9	-0.435603	5.7466
ENSG00000113615.13	-0.435494	6.21494
ENSG00000143344.15	-0.435317	5.53796
ENSG00000170832.13	-0.434821	6.57216
ENSG00000078699.21	-0.434399	5.17904
ENSG00000006432.15	-0.434227	5.03565
ENSG00000106546.14	-0.433581	6.31989
ENSG00000253729.7	-0.433554	8.09085
ENSG00000165355.7	-0.432498	4.39975
ENSG00000160712.13	-0.431998	4.45869
ENSG00000069869.16	-0.431698	7.6465
ENSG00000165115.15	-0.430978	3.12434
ENSG00000152382.6	-0.43091	4.15712
ENSG00000168172.9	-0.429478	5.72671
ENSG00000128512.22	-0.429409	5.28636
ENSG00000094916.16	-0.428616	7.93023
ENSG00000152223.15	-0.428346	4.95454
ENSG00000155158.20	-0.428215	3.84213
ENSG00000197056.11	-0.428184	3.56733
ENSG00000132356.11	-0.427705	7.04633
ENSG00000170915.9	-0.427176	4.24856
ENSG00000177181.15	-0.427026	4.54763
ENSG00000157654.18	-0.426805	4.80898
ENSG00000159459.12	-0.426747	5.29099
ENSG00000166450.13	-0.426527	4.75077
ENSG00000083168.11	-0.426515	6.37961
ENSG00000198862.14	-0.4263	5.29878
ENSG00000125398.8	-0.425783	6.31456
ENSG00000173517.10	-0.425658	5.59838
ENSG00000141338.14	-0.425528	2.86967
ENSG00000148158.17	-0.425426	4.64072
ENSG00000134954.14	-0.425164	4.4402
ENSG00000161813.22	-0.425072	6.58786
ENSG00000136603.14	-0.425062	6.37486
ENSG00000151012.13	-0.425015	9.51367
ENSG00000100731.16	-0.42459	6.4611
ENSG00000124789.11	-0.424388	6.20972
ENSG00000279207.1	-0.424245	4.79901
ENSG00000197442.10	-0.424089	3.91498
ENSG00000158711.13	-0.423779	6.22643
ENSG00000163510.14	-0.423584	4.19752
ENSG00000054654.16	-0.423395	6.92226
ENSG00000080298.15	-0.423289	3.90863
ENSG00000065613.15	-0.422872	7.87797
ENSG00000173276.14	-0.422738	5.17226
ENSG00000175087.10	-0.422006	3.56811
ENSG00000055917.15	-0.421835	7.40835
ENSG00000186951.16	-0.421421	4.82687
ENSG00000174579.4	-0.421179	4.61475
ENSG00000096717.12	-0.420798	5.99886
ENSG00000260804.3	-0.420691	4.00613
ENSG00000130338.13	-0.420626	5.28867
ENSG00000198551.10	-0.420624	3.44519
ENSG00000066933.16	-0.42054	6.57108
ENSG00000145332.14	-0.420225	4.97462
ENSG00000139697.14	-0.420161	7.07293
ENSG00000185728.17	-0.419834	6.67093
ENSG00000274211.6	-0.419616	5.9243
ENSG00000196792.12	-0.419518	6.17031
ENSG00000138018.18	-0.41927	6.98634
ENSG00000111961.18	-0.419074	4.84028
ENSG00000145388.15	-0.418846	4.10575
ENSG00000095564.14	-0.418786	5.76653
ENSG00000176371.14	-0.418777	3.94304
ENSG00000177853.14	-0.41853	5.48648
ENSG00000155744.9	-0.41841	3.54092
ENSG00000140396.13	-0.417968	6.40977
ENSG00000169375.16	-0.417705	6.54067
ENSG00000126070.20	-0.41725	4.15691
ENSG00000114805.17	-0.417192	4.57913
ENSG00000174206.12	-0.417188	4.72218
ENSG00000104093.13	-0.417081	6.50469
ENSG00000174306.21	-0.416487	4.47712
ENSG00000128881.17	-0.416271	4.35254
ENSG00000108506.12	-0.416076	5.12645
ENSG00000204116.11	-0.41577	5.27844
ENSG00000196865.4	-0.415666	5.55043
ENSG00000119917.14	-0.415542	3.82535
ENSG00000157036.13	-0.41521	3.26849
ENSG00000125848.10	-0.414677	6.77277
ENSG00000118689.15	-0.414608	4.32155
ENSG00000040199.18	-0.413805	4.66316
ENSG00000101596.15	-0.41364	5.42944
ENSG00000162688.17	-0.413265	5.06148
ENSG00000072121.16	-0.413258	5.26714
ENSG00000129493.15	-0.412384	6.59631
ENSG00000165185.14	-0.412359	4.02978
ENSG00000116106.12	-0.412158	3.4995
ENSG00000173281.5	-0.411505	4.50636
ENSG00000077157.22	-0.411404	4.38622
ENSG00000138604.10	-0.41138	6.45998
ENSG00000131115.16	-0.410327	4.3153
ENSG00000196712.17	-0.410143	7.35112
ENSG00000198589.13	-0.410113	5.96668
ENSG00000151553.15	-0.409854	5.83438
ENSG00000144357.16	-0.408967	5.56088
ENSG00000182957.16	-0.408938	4.41018
ENSG00000198740.8	-0.40887	5.22971
ENSG00000184588.18	-0.408566	6.02146
ENSG00000048707.15	-0.408486	5.77375
ENSG00000172379.21	-0.408009	5.77381
ENSG00000132669.13	-0.407831	6.28451
ENSG00000107362.13	-0.407693	4.62221
ENSG00000145041.15	-0.4076	5.51607
ENSG00000166750.10	-0.40756	6.64494
ENSG00000135048.14	-0.407557	7.56214
ENSG00000151150.22	-0.406917	3.73615
ENSG00000170185.10	-0.40687	4.98625
ENSG00000147124.12	-0.406642	4.11631
ENSG00000092439.16	-0.406544	6.94824
ENSG00000145868.16	-0.406193	5.31717
ENSG00000162636.16	-0.405891	4.32904
ENSG00000145362.19	-0.405883	3.0432
ENSG00000166189.7	-0.405846	4.74031
ENSG00000165392.10	-0.405705	4.89469
ENSG00000111696.12	-0.404999	4.53773
ENSG00000198948.12	-0.403649	5.07471
ENSG00000024048.10	-0.403437	5.52348
ENSG00000115904.12	-0.403325	6.18415
ENSG00000054267.22	-0.403321	5.75583
ENSG00000173706.14	-0.403026	5.40642
ENSG00000197429.11	-0.402837	3.67722
ENSG00000168807.16	-0.402777	5.49993
ENSG00000168646.13	-0.402773	3.81017
ENSG00000131781.13	-0.402366	3.55239
ENSG00000118263.15	-0.402229	5.0762
ENSG00000132466.19	-0.402179	6.76663
ENSG00000167258.14	-0.402128	6.4771
ENSG00000092148.13	-0.401856	7.93922
ENSG00000131711.15	-0.401822	9.0139
ENSG00000180667.10	-0.401799	4.31608
ENSG00000128923.11	-0.401628	5.40054
ENSG00000112837.17	-0.401483	5.8169
ENSG00000107036.12	-0.40138	5.22902
ENSG00000133858.16	-0.401251	5.56391
ENSG00000120063.10	-0.401165	7.28011
ENSG00000183421.12	-0.400667	4.34925
ENSG00000164944.12	-0.400488	6.32903
ENSG00000116574.6	-0.400404	5.38384
ENSG00000198040.10	-0.400297	5.07964
ENSG00000186001.14	-0.400133	4.75655
ENSG00000101191.16	-0.400048	6.36189
ENSG00000205060.11	-0.399937	7.3506
ENSG00000158636.16	-0.399587	4.45644
ENSG00000215421.9	-0.399275	3.59725
ENSG00000159921.16	-0.399237	7.6436
ENSG00000132952.12	-0.399189	4.5313
ENSG00000125633.11	-0.399058	5.07837
ENSG00000196455.8	-0.39898	4.63257
ENSG00000124198.9	-0.39884	7.03194
ENSG00000078269.15	-0.398429	6.99953
ENSG00000065526.11	-0.398148	6.09679
ENSG00000065243.20	-0.39795	5.7102
ENSG00000122008.15	-0.397769	5.18368
ENSG00000152683.14	-0.397696	6.35303
ENSG00000116127.18	-0.397225	4.28198
ENSG00000135482.7	-0.396945	3.73398
ENSG00000125386.15	-0.396649	4.4658
ENSG00000127603.27	-0.396638	8.0073
ENSG00000067992.15	-0.396511	4.9189
ENSG00000198780.12	-0.396504	4.53299
ENSG00000169432.16	-0.396016	3.84802
ENSG00000072415.9	-0.395893	5.5126
ENSG00000165219.22	-0.395846	5.67834
ENSG00000124788.18	-0.395742	5.18322
ENSG00000153714.6	-0.395733	5.78074
ENSG00000134250.20	-0.395387	6.89354
ENSG00000123700.4	-0.395365	5.27712
ENSG00000101544.9	-0.395209	5.19999
ENSG00000140836.17	-0.395079	6.57152
ENSG00000123836.15	-0.394915	5.44318
ENSG00000082701.15	-0.394389	6.60924
ENSG00000101577.9	-0.394171	6.0828
ENSG00000095951.17	-0.394166	4.65937
ENSG00000151229.13	-0.393855	5.86986
ENSG00000131023.13	-0.393153	5.1653
ENSG00000071794.16	-0.39293	5.92797
ENSG00000112242.15	-0.392553	5.03486
ENSG00000123104.12	-0.392534	4.88214
ENSG00000103047.8	-0.392111	4.64299
ENSG00000205189.12	-0.392004	4.67269
ENSG00000011258.16	-0.391555	4.92038
ENSG00000010818.10	-0.391259	4.25529
ENSG00000004799.8	-0.391138	6.76262
ENSG00000107938.18	-0.391099	4.4475
ENSG00000147526.20	-0.390973	7.50401
ENSG00000011566.15	-0.390587	5.92442
ENSG00000164056.11	-0.390559	3.17694
ENSG00000166068.13	-0.390291	5.45794
ENSG00000188647.13	-0.390252	5.94641
ENSG00000115977.19	-0.389785	5.98725
ENSG00000157106.16	-0.389444	7.37832
ENSG00000154822.18	-0.389429	3.45403
ENSG00000116273.6	-0.389195	4.29671
ENSG00000011405.13	-0.389148	7.19936
ENSG00000171365.17	-0.388351	4.74042
ENSG00000188158.15	-0.38768	4.95386
ENSG00000227051.6	-0.3875	6.50554
ENSG00000180008.9	-0.387308	5.5723
ENSG00000204977.10	-0.387038	4.5754
ENSG00000039319.17	-0.387009	5.83884
ENSG00000175105.7	-0.386866	3.97226
ENSG00000088888.18	-0.386629	7.78207
ENSG00000138439.12	-0.386541	3.96319
ENSG00000135974.10	-0.386491	4.14314
ENSG00000112144.15	-0.386456	4.46777
ENSG00000184083.12	-0.385267	5.29769
ENSG00000101574.15	-0.384777	3.09982
ENSG00000157985.19	-0.384638	5.83611
ENSG00000113658.18	-0.384528	6.2073
ENSG00000120137.7	-0.384505	6.94004
ENSG00000139946.10	-0.384481	4.95403
ENSG00000127804.13	-0.384478	6.33232
ENSG00000115808.12	-0.384476	5.56686
ENSG00000085224.22	-0.38428	7.48707
ENSG00000118985.16	-0.384209	5.66894
ENSG00000247556.6	-0.38416	7.90098
ENSG00000198604.11	-0.384126	6.27692
ENSG00000084710.14	-0.384096	3.60772
ENSG00000111877.17	-0.383613	3.76388
ENSG00000164031.17	-0.383582	5.75611
ENSG00000156804.7	-0.382651	4.31461
ENSG00000163349.22	-0.382522	6.13251
ENSG00000134569.10	-0.382498	5.90351
ENSG00000181555.20	-0.382463	6.1793
ENSG00000164023.14	-0.382258	4.68966
ENSG00000164603.12	-0.381443	4.08663
ENSG00000224470.8	-0.381314	5.95882
ENSG00000143079.15	-0.381287	4.88613
ENSG00000169967.16	-0.381023	5.7242
ENSG00000103994.17	-0.380961	5.90773
ENSG00000138696.11	-0.380692	6.62589
ENSG00000068366.20	-0.380458	7.81575
ENSG00000167625.11	-0.380169	5.36202
ENSG00000185947.15	-0.379537	3.86671
ENSG00000148730.7	-0.379522	6.70927
ENSG00000154229.12	-0.379223	8.03127
ENSG00000070961.15	-0.379073	8.25846
ENSG00000058668.14	-0.378648	5.10106
ENSG00000119231.11	-0.378548	5.13313
ENSG00000131242.18	-0.3782	3.89372
ENSG00000214944.9	-0.378177	6.55069
ENSG00000143498.18	-0.37799	3.16734
ENSG00000120071.14	-0.377953	6.43108
ENSG00000165029.16	-0.377707	4.71585
ENSG00000100596.6	-0.377654	6.48574
ENSG00000146247.14	-0.377596	5.58422
ENSG00000162402.14	-0.37732	6.56611
ENSG00000138756.17	-0.377274	4.60829
ENSG00000157107.14	-0.376981	5.30097
ENSG00000184677.18	-0.376843	5.31676
ENSG00000102781.14	-0.37647	4.34008
ENSG00000143751.10	-0.376257	4.77367
ENSG00000158528.12	-0.37603	6.06763
ENSG00000066777.9	-0.375929	6.46799
ENSG00000130449.6	-0.375658	4.75977
ENSG00000164164.17	-0.374917	5.68131
ENSG00000092978.11	-0.374915	4.60217
ENSG00000177311.11	-0.374646	7.30306
ENSG00000198887.9	-0.374567	5.09457
ENSG00000087448.11	-0.374363	5.84204
ENSG00000134644.15	-0.374272	6.7582
ENSG00000173848.19	-0.374264	7.23491
ENSG00000104643.10	-0.374216	4.89255
ENSG00000157540.21	-0.374126	5.87257
ENSG00000153827.13	-0.373968	7.44871
ENSG00000104142.11	-0.373707	5.41552
ENSG00000187257.16	-0.372523	5.17429
ENSG00000101974.14	-0.371544	5.63976
ENSG00000170385.10	-0.37135	6.65279
ENSG00000078177.14	-0.370994	5.06587
ENSG00000152242.11	-0.370918	4.9426
ENSG00000134909.18	-0.370782	5.32802
ENSG00000104290.11	-0.370121	5.13722
ENSG00000147162.14	-0.370119	7.88795
ENSG00000054523.17	-0.370081	5.9212
ENSG00000273033.2	-0.370002	4.0732
ENSG00000145632.15	-0.369861	7.14188
ENSG00000151151.6	-0.369592	3.8582
ENSG00000197961.11	-0.369455	4.52682
ENSG00000008086.12	-0.369425	5.01104
ENSG00000163125.15	-0.369388	6.09391
ENSG00000164171.11	-0.368857	6.22413
ENSG00000172954.13	-0.368625	5.65303
ENSG00000164300.17	-0.368539	8.21029
ENSG00000205765.9	-0.368492	6.15324
ENSG00000230590.11	-0.368483	5.8996
ENSG00000137502.10	-0.368342	3.81129
ENSG00000068024.16	-0.368166	4.89104
ENSG00000160179.18	-0.367793	6.02275
ENSG00000197077.13	-0.36764	6.53586
ENSG00000157168.20	-0.367373	6.29162
ENSG00000117139.17	-0.367158	6.55854
ENSG00000101236.17	-0.367096	5.54665
ENSG00000152778.9	-0.366824	4.92085
ENSG00000171016.12	-0.366772	5.16862
ENSG00000151746.14	-0.36674	5.00424
ENSG00000124486.13	-0.366672	8.43152
ENSG00000188559.15	-0.366646	6.32003
ENSG00000157657.14	-0.366474	5.91156
ENSG00000112096.18	-0.366239	6.62984
ENSG00000125686.12	-0.366185	6.92333
ENSG00000148411.8	-0.366185	6.05494
ENSG00000053254.15	-0.36609	6.2731
ENSG00000112406.5	-0.366081	3.68786
ENSG00000127993.16	-0.366054	3.42089
ENSG00000083844.10	-0.365904	3.98356
ENSG00000107854.6	-0.365817	6.8651
ENSG00000112941.14	-0.365815	5.017
ENSG00000121274.12	-0.365634	4.86155
ENSG00000143515.18	-0.365549	6.04844
ENSG00000163684.11	-0.364824	4.0163
ENSG00000183579.16	-0.364706	4.99224
ENSG00000141441.16	-0.364683	5.53102
ENSG00000139263.11	-0.363888	3.83312
ENSG00000215301.10	-0.36353	9.30033
ENSG00000151090.19	-0.363337	5.13007
ENSG00000165699.14	-0.363044	5.52494
ENSG00000100888.13	-0.362799	6.6497
ENSG00000152332.16	-0.36279	7.33763
ENSG00000023171.18	-0.362684	7.5159
ENSG00000172175.15	-0.362629	5.7987
ENSG00000137760.14	-0.362279	3.49733
ENSG00000089057.15	-0.362117	8.69573
ENSG00000204120.14	-0.361312	6.0526
ENSG00000148154.10	-0.360806	5.83942
ENSG00000112893.9	-0.360619	7.06166
ENSG00000101452.15	-0.360389	3.85016
ENSG00000164951.16	-0.360188	4.13138
ENSG00000134070.5	-0.360088	5.16549
ENSG00000160007.19	-0.360086	8.2316
ENSG00000043143.20	-0.359383	7.02917
ENSG00000104343.21	-0.359284	5.19801
ENSG00000171714.11	-0.35925	5.42182
ENSG00000126775.8	-0.35915	4.66829
ENSG00000170852.11	-0.359114	6.04293
ENSG00000091009.8	-0.358812	5.11993
ENSG00000183475.12	-0.358771	5.20818
ENSG00000170340.11	-0.358446	5.12211
ENSG00000197892.13	-0.358242	6.41151
ENSG00000162139.10	-0.358009	3.37359
ENSG00000110917.8	-0.357845	9.46627
ENSG00000105976.15	-0.357771	8.51564
ENSG00000105429.13	-0.357764	8.25257
ENSG00000162702.8	-0.357753	6.43796
ENSG00000132953.16	-0.357663	5.12034
ENSG00000197037.11	-0.357616	4.13262
ENSG00000103404.14	-0.357601	4.85155
ENSG00000156172.6	-0.357216	3.82211
ENSG00000121879.5	-0.357093	4.90047
ENSG00000109452.12	-0.357088	5.16285
ENSG00000162105.19	-0.356958	6.02104
ENSG00000079482.13	-0.356632	4.74212
ENSG00000060749.15	-0.356556	6.14463
ENSG00000083799.17	-0.356501	5.30469
ENSG00000032219.19	-0.356493	4.99386
ENSG00000168389.17	-0.356351	3.9702
ENSG00000091157.13	-0.356234	4.54021
ENSG00000152520.14	-0.35617	5.03609
ENSG00000112200.17	-0.356094	4.91551
ENSG00000119900.9	-0.356066	4.77681
ENSG00000074590.13	-0.355745	4.84887
ENSG00000139218.18	-0.355665	7.09374
ENSG00000068654.16	-0.354989	6.72399
ENSG00000170145.5	-0.354939	4.9772
ENSG00000101846.7	-0.354793	5.69667
ENSG00000100393.13	-0.354743	6.59854
ENSG00000038219.13	-0.354643	6.80239
ENSG00000278540.5	-0.354522	8.11267
ENSG00000172159.16	-0.354442	5.14622
ENSG00000177707.11	-0.353957	5.83689
ENSG00000138246.17	-0.353736	6.2849
ENSG00000169118.18	-0.353453	5.83774
ENSG00000156650.14	-0.353302	5.46904
ENSG00000013503.10	-0.35315	3.51105
ENSG00000221963.6	-0.352869	5.52612
ENSG00000183309.11	-0.352818	5.8147
ENSG00000111530.13	-0.35271	7.39136
ENSG00000101654.17	-0.352631	5.83037
ENSG00000162409.11	-0.352199	5.28624
ENSG00000166912.17	-0.352078	5.68907
ENSG00000165288.11	-0.351853	5.75655
ENSG00000118873.16	-0.351707	6.33535
ENSG00000169122.11	-0.351679	3.66457
ENSG00000149311.18	-0.351211	6.11581
ENSG00000064309.14	-0.351138	5.01814
ENSG00000164631.19	-0.351084	5.291
ENSG00000162928.9	-0.350786	5.29866
ENSG00000166263.13	-0.350655	4.96242
ENSG00000164715.6	-0.350349	6.62516
ENSG00000100580.8	-0.35008	5.40174
ENSG00000113569.16	-0.350048	5.56461
ENSG00000068878.15	-0.349823	6.63675
ENSG00000162415.7	-0.34969	4.49499
ENSG00000146414.16	-0.349554	3.92291
ENSG00000039139.9	-0.349191	3.53036
ENSG00000143756.12	-0.349178	5.77729
ENSG00000056277.16	-0.349109	3.48615
ENSG00000198162.12	-0.348862	6.46371
ENSG00000106346.11	-0.34877	4.68676
ENSG00000116833.14	-0.348664	5.65402
ENSG00000173530.6	-0.348435	5.94658
ENSG00000114423.22	-0.348413	4.50824
ENSG00000159140.20	-0.347691	7.91495
ENSG00000037749.12	-0.347376	4.64435
ENSG00000134852.15	-0.347241	5.56031
ENSG00000171634.18	-0.347144	6.92421
ENSG00000196470.12	-0.347042	5.80988
ENSG00000111880.16	-0.346693	4.50932
ENSG00000166128.13	-0.346015	5.43337
ENSG00000123505.17	-0.345965	7.65814
ENSG00000102531.16	-0.345831	6.61293
ENSG00000167395.10	-0.345749	4.9703
ENSG00000164187.7	-0.345719	5.35383
ENSG00000181220.17	-0.345697	5.04387
ENSG00000175155.10	-0.345234	5.04083
ENSG00000100644.17	-0.345171	10.3325
ENSG00000165671.20	-0.344972	6.84681
ENSG00000113161.16	-0.344946	6.57334
ENSG00000085063.16	-0.344804	7.98627
ENSG00000198478.8	-0.344797	4.44075
ENSG00000188786.10	-0.344198	4.43533
ENSG00000110367.13	-0.344169	7.13285
ENSG00000104427.12	-0.343982	3.7769
ENSG00000162601.11	-0.343934	4.72337
ENSG00000112851.14	-0.343381	7.28913
ENSG00000100503.23	-0.342847	5.80147
ENSG00000185567.7	-0.342716	8.3397
ENSG00000065883.16	-0.342697	6.27011
ENSG00000154124.5	-0.342613	4.67849
ENSG00000153207.15	-0.342486	6.00238
ENSG00000125630.15	-0.342456	5.4717
ENSG00000144228.9	-0.342428	4.42396
ENSG00000083812.12	-0.342422	3.70334
ENSG00000183826.18	-0.341491	3.99803
ENSG00000078403.17	-0.341471	5.68921
ENSG00000138685.15	-0.341292	6.37092
ENSG00000152056.17	-0.341133	3.95055
ENSG00000124201.15	-0.340809	6.43086
ENSG00000115594.12	-0.340759	6.47254
ENSG00000168795.5	-0.340677	5.06692
ENSG00000172765.17	-0.340606	5.68525
ENSG00000136997.19	-0.339893	6.99312
ENSG00000187098.15	-0.339888	5.63377
ENSG00000163694.15	-0.339116	7.63904
ENSG00000131725.14	-0.339099	4.9983
ENSG00000111371.16	-0.338982	9.37914
ENSG00000091039.17	-0.338751	6.08499
ENSG00000171503.12	-0.33854	3.70318
ENSG00000123066.8	-0.338431	7.09182
ENSG00000168769.13	-0.338327	3.89508
ENSG00000124496.12	-0.33824	4.09286
ENSG00000184517.12	-0.338077	4.53535
ENSG00000133059.17	-0.338028	5.58339
ENSG00000074603.19	-0.338002	6.37634
ENSG00000111846.17	-0.337756	5.13561
ENSG00000172572.6	-0.337462	6.3892
ENSG00000272886.6	-0.337441	5.1416
ENSG00000100815.12	-0.337294	6.28542
ENSG00000206538.9	-0.337122	4.08014
ENSG00000104133.15	-0.337096	5.69444
ENSG00000134709.11	-0.336385	3.97995
ENSG00000164749.12	-0.336299	3.95611
ENSG00000120800.5	-0.336288	5.79927
ENSG00000118276.11	-0.335782	3.80831
ENSG00000164151.12	-0.335749	6.09696
ENSG00000156735.11	-0.335725	5.01815
ENSG00000198087.7	-0.335284	6.92422
ENSG00000066084.13	-0.33513	6.31288
ENSG00000112343.11	-0.334939	4.84881
ENSG00000165959.12	-0.334611	6.14047
ENSG00000005812.11	-0.334522	5.11668
ENSG00000174130.12	-0.33446	4.46191
ENSG00000112773.16	-0.334055	5.17614
ENSG00000204186.10	-0.333914	4.69691
ENSG00000118246.14	-0.333858	5.15787
ENSG00000198315.11	-0.333814	5.53577
ENSG00000166747.12	-0.333677	7.31558
ENSG00000206560.11	-0.333573	6.3629
ENSG00000115963.13	-0.333553	5.81925
ENSG00000125657.5	-0.333031	4.65948
ENSG00000196782.12	-0.332871	5.46182
ENSG00000121058.5	-0.33282	4.69039
ENSG00000165895.19	-0.332674	5.26549
ENSG00000187240.16	-0.332666	4.51198
ENSG00000184743.13	-0.332647	6.99164
ENSG00000005108.16	-0.33252	7.06676
ENSG00000157500.12	-0.332126	5.43418
ENSG00000033178.13	-0.332084	5.72958
ENSG00000113742.14	-0.332008	6.85446
ENSG00000137075.18	-0.331896	5.02678
ENSG00000155850.7	-0.331679	5.56387
ENSG00000100330.15	-0.331664	5.57722
ENSG00000231683.6	-0.33164	4.37412
ENSG00000050405.13	-0.331633	5.40093
ENSG00000076053.10	-0.331497	4.54821
ENSG00000187676.8	-0.331311	3.93973
ENSG00000112365.4	-0.331257	3.78875
ENSG00000162852.14	-0.33122	5.69295
ENSG00000115970.18	-0.331071	5.90544
ENSG00000088179.9	-0.331021	5.02108
ENSG00000140992.19	-0.331005	5.38592
ENSG00000180318.4	-0.330995	5.34868
ENSG00000169057.22	-0.33099	6.64927
ENSG00000068097.14	-0.330961	5.24635
ENSG00000174151.14	-0.330844	4.07016
ENSG00000146802.13	-0.330709	5.08383
ENSG00000138448.12	-0.330315	7.94771
ENSG00000112624.12	-0.329885	5.02274
ENSG00000166860.3	-0.329409	4.17902
ENSG00000171408.14	-0.329405	4.65849
ENSG00000176018.13	-0.328812	5.88339
ENSG00000075420.13	-0.328687	7.89127
ENSG00000038382.20	-0.32855	7.49807
ENSG00000183354.12	-0.328364	5.38771
ENSG00000152894.14	-0.328271	7.20725
ENSG00000163877.11	-0.328052	4.01858
ENSG00000197323.12	-0.327472	5.71749
ENSG00000157764.13	-0.327375	5.03793
ENSG00000113580.15	-0.327112	7.82572
ENSG00000153933.10	-0.326767	4.07484
ENSG00000125629.15	-0.326707	5.2086
ENSG00000135709.12	-0.326345	4.67491
ENSG00000148943.12	-0.326282	5.66547
ENSG00000185219.17	-0.326265	4.68833
ENSG00000066468.22	-0.326261	4.24181
ENSG00000125834.13	-0.326169	5.56266
ENSG00000140443.15	-0.325804	8.0969
ENSG00000073849.15	-0.325778	4.91299
ENSG00000162378.13	-0.325495	5.4444
ENSG00000018236.15	-0.325318	8.62112
ENSG00000163428.4	-0.3253	6.25153
ENSG00000170903.11	-0.325176	4.57107
ENSG00000236287.8	-0.325016	6.03332
ENSG00000171100.14	-0.324968	4.43537
ENSG00000184349.13	-0.324897	5.58928
ENSG00000116191.17	-0.324641	5.05131
ENSG00000196850.6	-0.324514	5.44234
ENSG00000152409.9	-0.324408	5.94684
ENSG00000175054.16	-0.324268	5.58516
ENSG00000144815.16	-0.324088	6.04656
ENSG00000139687.15	-0.323967	5.79922
ENSG00000138434.17	-0.323886	7.06602
ENSG00000147316.13	-0.323573	4.41175
ENSG00000107779.13	-0.323461	5.34116
ENSG00000198815.9	-0.322515	6.27225
ENSG00000204217.15	-0.322052	6.08458
ENSG00000185129.7	-0.321877	5.38374
ENSG00000141446.11	-0.321867	4.90136
ENSG00000170471.15	-0.321739	6.83293
ENSG00000143493.13	-0.321669	5.06441
ENSG00000171316.12	-0.321483	4.46299
ENSG00000169905.12	-0.321193	6.586
ENSG00000196387.9	-0.321012	4.07083
ENSG00000170677.6	-0.320612	6.51374
ENSG00000151414.15	-0.320532	6.30477
ENSG00000013441.16	-0.320517	5.75021
ENSG00000163946.13	-0.320294	6.31813
ENSG00000213463.5	-0.320249	5.93646
ENSG00000134318.14	-0.320222	7.05242
ENSG00000049130.16	-0.3201	5.04083
ENSG00000173193.15	-0.319995	5.99867
ENSG00000047188.16	-0.319779	5.65676
ENSG00000007944.15	-0.319689	4.12482
ENSG00000163539.17	-0.319385	5.60445
ENSG00000131389.17	-0.319337	7.69915
ENSG00000173145.11	-0.319289	5.02136
ENSG00000101126.17	-0.31901	7.24361
ENSG00000151491.14	-0.31896	7.59958
ENSG00000152601.17	-0.318837	7.09749
ENSG00000135821.18	-0.318763	6.54127
ENSG00000176697.19	-0.318626	4.30802
ENSG00000111300.10	-0.318332	5.94646
ENSG00000164626.9	-0.318329	5.44164
ENSG00000151276.23	-0.318178	4.40759
ENSG00000082258.13	-0.318101	5.14143
ENSG00000074755.15	-0.317815	6.88591
ENSG00000185920.15	-0.317715	4.59972
ENSG00000135968.20	-0.317704	5.56834
ENSG00000110756.17	-0.317683	5.39447
ENSG00000101290.14	-0.317505	7.18557
ENSG00000112379.9	-0.317098	5.98747
ENSG00000139116.18	-0.317075	6.25078
ENSG00000275066.5	-0.31695	5.90822
ENSG00000070367.16	-0.316753	6.2932
ENSG00000134698.11	-0.316604	3.94105
ENSG00000145703.16	-0.316418	4.60864
ENSG00000163939.18	-0.316404	5.59825
ENSG00000136560.14	-0.316319	5.69984
ENSG00000112739.17	-0.315602	6.28613
ENSG00000106780.9	-0.31507	7.21006
ENSG00000153956.16	-0.314933	6.56932
ENSG00000215790.7	-0.314909	4.16063
ENSG00000134744.14	-0.314745	5.84695
ENSG00000147862.17	-0.314704	5.82235
ENSG00000083312.17	-0.31451	8.63307
ENSG00000164506.14	-0.314208	4.85104
ENSG00000186017.14	-0.314178	4.38222
ENSG00000154447.15	-0.313491	5.44603
ENSG00000184226.15	-0.313213	6.6609
ENSG00000173273.16	-0.313191	6.38505
ENSG00000124151.19	-0.312971	8.09892
ENSG00000107669.17	-0.312657	7.01758
ENSG00000179119.15	-0.312281	5.80574
ENSG00000135905.19	-0.312168	4.08925
ENSG00000196227.11	-0.312077	4.49713
ENSG00000019505.8	-0.312002	7.28775
ENSG00000136051.14	-0.311897	6.70034
ENSG00000153094.23	-0.311862	4.99475
ENSG00000262879.6	-0.311797	4.53509
ENSG00000105926.15	-0.311644	5.34281
ENSG00000196914.9	-0.311094	7.55671
ENSG00000154511.12	-0.31109	4.24647
ENSG00000163026.12	-0.310957	4.01491
ENSG00000165322.18	-0.310863	6.80435
ENSG00000011454.17	-0.310744	6.08868
ENSG00000165417.12	-0.310621	5.96817
ENSG00000107957.16	-0.310573	6.07109
ENSG00000149639.15	-0.31027	5.772
ENSG00000118200.14	-0.310135	6.70893
ENSG00000166822.13	-0.310104	5.0058
ENSG00000102921.8	-0.310085	5.70281
ENSG00000182831.12	-0.309838	6.26814
ENSG00000105732.13	-0.309752	5.49042
ENSG00000119787.14	-0.309703	6.05511
ENSG00000116984.13	-0.309423	5.63859
ENSG00000178163.8	-0.309368	4.34293
ENSG00000138640.15	-0.309034	5.02275
ENSG00000100281.14	-0.308734	4.26416
ENSG00000133704.10	-0.308318	6.30898
ENSG00000058272.19	-0.308213	6.13104
ENSG00000131323.14	-0.307941	5.56818
ENSG00000142867.14	-0.307786	4.34099
ENSG00000235609.7	-0.307508	4.25505
ENSG00000205269.6	-0.307495	4.17926
ENSG00000165929.13	-0.307008	6.33043
ENSG00000148516.21	-0.306908	5.05796
ENSG00000176994.11	-0.306894	6.47311
ENSG00000153246.13	-0.306692	4.28426
ENSG00000169083.17	-0.306217	6.2959
ENSG00000177485.7	-0.30598	5.89389
ENSG00000116731.22	-0.30568	4.74429
ENSG00000159216.18	-0.305619	4.87265
ENSG00000172466.16	-0.304391	6.31006
ENSG00000148429.14	-0.304382	5.49429
ENSG00000168016.14	-0.304274	3.90322
ENSG00000144036.15	-0.304232	5.77573
ENSG00000130856.16	-0.304026	4.41428
ENSG00000099942.13	-0.303977	6.17309
ENSG00000164070.12	-0.303902	4.01211
ENSG00000136870.10	-0.303858	4.5081
ENSG00000121060.18	-0.303779	6.75907
ENSG00000111266.9	-0.303664	5.90705
ENSG00000174840.9	-0.303473	4.82141
ENSG00000146109.5	-0.303388	4.19326
ENSG00000101639.18	-0.303205	4.16819
ENSG00000198081.11	-0.30311	4.16884
ENSG00000061987.16	-0.302708	6.29236
ENSG00000149177.13	-0.302518	7.44874
ENSG00000131437.15	-0.302489	5.50157
ENSG00000025800.14	-0.302059	6.43552
ENSG00000158615.9	-0.302046	6.72045
ENSG00000130517.14	-0.302004	6.05775
ENSG00000189180.16	-0.301834	5.88573
ENSG00000196628.18	-0.301326	3.95069
ENSG00000058063.16	-0.301282	5.35377
ENSG00000115540.15	-0.300797	4.37277
ENSG00000170448.12	-0.300659	4.362
ENSG00000264522.6	-0.300611	5.42728
ENSG00000124782.20	-0.300132	5.14819
ENSG00000121741.16	-0.299932	6.42035
ENSG00000160908.15	-0.299906	4.23218
ENSG00000004897.12	-0.299869	6.78495
ENSG00000012232.9	-0.299564	5.92077
ENSG00000078142.13	-0.29927	4.88961
ENSG00000196935.9	-0.299257	6.25162
ENSG00000138771.16	-0.298999	4.94048
ENSG00000141664.10	-0.298969	4.19424
ENSG00000169991.11	-0.298898	5.04979
ENSG00000008869.12	-0.298788	5.53302
ENSG00000108582.12	-0.298719	9.36583
ENSG00000166167.18	-0.298705	5.19786
ENSG00000248383.4	-0.298512	4.62931
ENSG00000137992.14	-0.298447	4.68969
ENSG00000174013.8	-0.298389	4.19749
ENSG00000005700.15	-0.298034	7.6168
ENSG00000078043.16	-0.297792	4.52851
ENSG00000166046.11	-0.297753	4.75008
ENSG00000147133.15	-0.297659	5.9572
ENSG00000165030.4	-0.297536	5.49252
ENSG00000072274.13	-0.297038	8.7491
ENSG00000025039.15	-0.296876	4.74746
ENSG00000008294.21	-0.296846	7.56766
ENSG00000076321.11	-0.296773	4.33931
ENSG00000153029.14	-0.296527	5.03752
ENSG00000138081.20	-0.296514	6.41673
ENSG00000137177.20	-0.296485	5.86121
ENSG00000108306.13	-0.296341	5.77655
ENSG00000115568.15	-0.296313	4.31823
ENSG00000164134.13	-0.296189	5.99923
ENSG00000254470.3	-0.296111	5.38602
ENSG00000143776.18	-0.296027	7.68429
ENSG00000143126.8	-0.295937	5.88611
ENSG00000135655.16	-0.295701	5.62036
ENSG00000165156.15	-0.295663	5.64123
ENSG00000134243.12	-0.295614	6.9342
ENSG00000145391.13	-0.295289	7.24471
ENSG00000156675.16	-0.295186	6.26245
ENSG00000177000.12	-0.295124	5.24561
ENSG00000186908.14	-0.294998	5.38804
ENSG00000109787.13	-0.294871	6.58636
ENSG00000161533.12	-0.294797	6.42999
ENSG00000163840.10	-0.294426	5.29061
ENSG00000147202.18	-0.294383	5.27684
ENSG00000122778.9	-0.29419	6.10454
ENSG00000101665.9	-0.294188	4.08462
ENSG00000001461.17	-0.294153	5.76627
ENSG00000066422.5	-0.294088	5.50622
ENSG00000096968.13	-0.294068	4.36386
ENSG00000143147.14	-0.293952	5.04326
ENSG00000160218.13	-0.293648	4.55899
ENSG00000118058.22	-0.293471	6.00388
ENSG00000082516.9	-0.293442	5.59842
ENSG00000124942.14	-0.293419	8.21222
ENSG00000119684.15	-0.293216	5.36309
ENSG00000090857.13	-0.293148	6.63551
ENSG00000115295.20	-0.293087	6.93609
ENSG00000198742.9	-0.292932	6.12395
ENSG00000006715.16	-0.292829	6.54551
ENSG00000109814.12	-0.292609	9.85891
ENSG00000167378.8	-0.292567	5.4384
ENSG00000124217.5	-0.292535	4.35128
ENSG00000112234.9	-0.292036	5.06949
ENSG00000101745.17	-0.29199	5.72077
ENSG00000114126.17	-0.291987	4.8672
ENSG00000119906.13	-0.291921	5.54324
ENSG00000000457.14	-0.291749	4.50594
ENSG00000113448.19	-0.291549	7.81178
ENSG00000196950.14	-0.291518	6.10299
ENSG00000086548.9	-0.291454	7.01365
ENSG00000081026.19	-0.291382	4.47552
ENSG00000147251.15	-0.291198	4.85543
ENSG00000144935.15	-0.291149	4.61442
ENSG00000137275.14	-0.291111	5.02076
ENSG00000186812.13	-0.291081	4.70367
ENSG00000102554.14	-0.290955	7.19858
ENSG00000224078.15	-0.290845	6.91945
ENSG00000033867.16	-0.290579	6.81525
ENSG00000140948.12	-0.29036	5.24623
ENSG00000116044.16	-0.289989	7.20608
ENSG00000082438.17	-0.289971	4.37371
ENSG00000106771.13	-0.28985	7.75652
ENSG00000067900.8	-0.289704	6.03428
ENSG00000119778.15	-0.289583	4.25401
ENSG00000119682.17	-0.289566	6.31712
ENSG00000144452.15	-0.28955	5.63076
ENSG00000085719.13	-0.289305	7.05942
ENSG00000108094.14	-0.289247	5.65154
ENSG00000043093.15	-0.288999	5.09506
ENSG00000153006.16	-0.288794	5.19418
ENSG00000113638.14	-0.288645	4.82348
ENSG00000102763.18	-0.288538	5.13031
ENSG00000177189.14	-0.28829	8.08647
ENSG00000197601.13	-0.288277	6.31648
ENSG00000168209.5	-0.288256	8.53981
ENSG00000068650.18	-0.288007	5.70071
ENSG00000175970.11	-0.287972	6.5282
ENSG00000065802.12	-0.287755	5.54536
ENSG00000119285.11	-0.287509	6.65875
ENSG00000213079.9	-0.287016	5.4792
ENSG00000159217.10	-0.286911	6.74582
ENSG00000114439.19	-0.286652	6.74859
ENSG00000075240.17	-0.286548	4.91335
ENSG00000070476.15	-0.286393	4.48775
ENSG00000175893.11	-0.286392	5.10693
ENSG00000164930.12	-0.286305	5.67364
ENSG00000180917.17	-0.286158	5.65488
ENSG00000174373.16	-0.285815	4.61467
ENSG00000176853.16	-0.285429	6.62459
ENSG00000051382.8	-0.285282	6.06351
ENSG00000102699.6	-0.285262	6.88955
ENSG00000125741.4	-0.285129	5.98588
ENSG00000224531.6	-0.285103	4.86072
ENSG00000119946.11	-0.284922	7.17725
ENSG00000170234.13	-0.284855	4.40293
ENSG00000169926.11	-0.284844	7.92015
ENSG00000140265.12	-0.284734	5.10654
ENSG00000177034.16	-0.284587	4.74612
ENSG00000125430.9	-0.284484	4.95164
ENSG00000114491.14	-0.284468	5.11873
ENSG00000181472.5	-0.284262	4.85292
ENSG00000135953.11	-0.284082	4.48268
ENSG00000137642.13	-0.284025	5.28786
ENSG00000196652.11	-0.283863	5.04249
ENSG00000111647.13	-0.283585	5.35972
ENSG00000168438.15	-0.283514	4.21118
ENSG00000119541.10	-0.283387	5.51337
ENSG00000123575.9	-0.283362	6.75693
ENSG00000084112.15	-0.283303	6.1905
ENSG00000125257.16	-0.28318	7.71397
ENSG00000111412.6	-0.283173	6.31094
ENSG00000184992.12	-0.283063	5.3333
ENSG00000155034.19	-0.282955	5.2402
ENSG00000067208.14	-0.282908	4.68048
ENSG00000035928.16	-0.282801	5.77455
ENSG00000137831.15	-0.282651	6.12915
ENSG00000163714.18	-0.282637	6.61669
ENSG00000144747.17	-0.282623	5.83388
ENSG00000134313.15	-0.282583	6.69444
ENSG00000153339.14	-0.2825	5.61515
ENSG00000107554.17	-0.282446	6.29083
ENSG00000155561.15	-0.282411	5.8284
ENSG00000071189.21	-0.282114	6.14186
ENSG00000115355.17	-0.282103	6.02758
ENSG00000165934.13	-0.282077	6.76094
ENSG00000109184.15	-0.281987	5.59155
ENSG00000089902.10	-0.281918	5.8497
ENSG00000082805.20	-0.281842	5.7328
ENSG00000147044.21	-0.281791	6.58108
ENSG00000091409.15	-0.281559	6.95417
ENSG00000180011.7	-0.281534	4.70509
ENSG00000084676.15	-0.281514	5.86266
ENSG00000129566.13	-0.281093	5.20372
ENSG00000101040.19	-0.280981	5.13415
ENSG00000284024.2	-0.280977	4.38328
ENSG00000137936.18	-0.280864	5.2254
ENSG00000142166.13	-0.280739	6.56856
ENSG00000117479.15	-0.280591	4.35552
ENSG00000066654.14	-0.280559	5.96719
ENSG00000112249.14	-0.280461	5.86378
ENSG00000152061.23	-0.28036	4.33709
ENSG00000126814.7	-0.280317	4.73887
ENSG00000118965.14	-0.280292	5.42929
ENSG00000108984.15	-0.280192	6.79421
ENSG00000179833.4	-0.280096	5.1029
ENSG00000115966.17	-0.280017	6.28112
ENSG00000121486.12	-0.279955	5.24611
ENSG00000143514.17	-0.27992	5.47948
ENSG00000173821.19	-0.279681	8.73972
ENSG00000064703.12	-0.279601	4.2222
ENSG00000064651.14	-0.279535	8.81353
ENSG00000074964.17	-0.279524	4.93075
ENSG00000111731.12	-0.27939	5.65754
ENSG00000143815.15	-0.279345	6.88007
ENSG00000089775.11	-0.279111	4.73579
ENSG00000171467.16	-0.279091	5.37495
ENSG00000129422.14	-0.278766	9.69129
ENSG00000152990.14	-0.278761	5.642
ENSG00000101972.18	-0.27855	7.24566
ENSG00000078687.17	-0.278518	4.30771
ENSG00000136451.9	-0.278497	7.10661
ENSG00000144909.8	-0.278459	4.90321
ENSG00000107951.14	-0.278443	5.1673
ENSG00000197386.12	-0.278297	5.69908
ENSG00000138829.12	-0.278276	4.50642
ENSG00000211456.12	-0.278188	5.60776
ENSG00000140575.13	-0.278071	8.51764
ENSG00000165650.12	-0.277855	8.1347
ENSG00000123600.19	-0.27758	4.45887
ENSG00000111670.16	-0.277095	5.84492
ENSG00000163104.17	-0.276996	5.78242
ENSG00000187079.17	-0.276968	7.60699
ENSG00000153147.6	-0.276718	6.76398
ENSG00000116704.8	-0.276482	4.83085
ENSG00000047457.14	-0.276364	7.94943
ENSG00000107863.18	-0.276274	6.31669
ENSG00000116138.13	-0.276262	5.17234
ENSG00000140526.18	-0.276123	8.09054
ENSG00000047315.16	-0.275949	6.99628
ENSG00000113300.13	-0.27584	6.11226
ENSG00000086758.16	-0.275826	9.02573
ENSG00000143614.10	-0.275436	5.79571
ENSG00000182827.9	-0.275252	6.58425
ENSG00000197024.9	-0.274962	4.60715
ENSG00000163235.16	-0.274931	5.43651
ENSG00000178177.15	-0.274573	4.3003
ENSG00000268362.6	-0.274196	4.34749
ENSG00000109756.9	-0.274141	5.52914
ENSG00000168300.14	-0.273792	5.91306
ENSG00000196730.13	-0.273689	8.30421
ENSG00000072736.19	-0.273493	5.22771
ENSG00000118007.13	-0.273279	5.67554
ENSG00000187605.15	-0.273011	5.19726
ENSG00000116005.12	-0.272888	7.59624
ENSG00000168214.20	-0.272751	5.73018
ENSG00000127946.17	-0.272719	8.15891
ENSG00000055332.18	-0.272567	6.83869
ENSG00000134759.14	-0.272243	6.0087
ENSG00000075651.16	-0.272232	5.82317
ENSG00000099219.14	-0.272132	8.13037
ENSG00000115816.15	-0.272119	6.26097
ENSG00000001167.14	-0.271943	5.07438
ENSG00000184863.11	-0.271438	6.30795
ENSG00000144674.16	-0.271422	7.49967
ENSG00000138600.10	-0.271115	7.4088
ENSG00000168955.4	-0.270779	6.68688
ENSG00000101109.12	-0.270777	5.91401
ENSG00000164219.10	-0.270731	4.88478
ENSG00000147650.11	-0.270585	6.22145
ENSG00000144959.10	-0.2705	6.91735
ENSG00000145495.16	-0.270392	7.72726
ENSG00000134369.15	-0.270326	5.43823
ENSG00000076108.11	-0.270197	7.16362
ENSG00000073756.12	-0.270168	8.88819
ENSG00000196214.11	-0.270022	4.5159
ENSG00000115084.14	-0.269635	7.02249
ENSG00000185483.12	-0.26957	5.06853
ENSG00000175066.16	-0.269542	4.40406
ENSG00000133138.20	-0.269456	4.43821
ENSG00000170456.16	-0.269135	5.87048
ENSG00000166170.9	-0.269132	6.09104
ENSG00000162599.17	-0.268994	5.574
ENSG00000106086.20	-0.268987	4.82064
ENSG00000003436.16	-0.268913	8.66582
ENSG00000198824.7	-0.268707	5.19455
ENSG00000108061.11	-0.268689	6.24546
ENSG00000138764.15	-0.268531	5.45333
ENSG00000156535.15	-0.268401	7.14719
ENSG00000119402.17	-0.268364	7.10641
ENSG00000047346.12	-0.26805	6.08673
ENSG00000255529.9	-0.26768	5.63294
ENSG00000100485.12	-0.267478	5.98502
ENSG00000116991.10	-0.267376	6.03496
ENSG00000180182.11	-0.267351	6.38222
ENSG00000009709.12	-0.267328	4.86501
ENSG00000075275.16	-0.267303	7.31268
ENSG00000057252.13	-0.267187	7.03386
ENSG00000198586.14	-0.267067	6.00826
ENSG00000086200.16	-0.267032	4.48327
ENSG00000134352.20	-0.26702	8.88883
ENSG00000177683.14	-0.266963	5.58423
ENSG00000183808.11	-0.266924	4.4395
ENSG00000079112.10	-0.266822	7.55638
ENSG00000107185.10	-0.26671	6.26389
ENSG00000163947.11	-0.266689	4.99121
ENSG00000138802.11	-0.266543	5.48579
ENSG00000166716.10	-0.266534	6.40541
ENSG00000145390.11	-0.266506	6.40291
ENSG00000141367.12	-0.266252	9.67797
ENSG00000123684.13	-0.266049	7.94883
ENSG00000122863.6	-0.265993	6.38408
ENSG00000157557.13	-0.265924	6.56585
ENSG00000146587.18	-0.265861	5.11864
ENSG00000163626.16	-0.265545	4.5718
ENSG00000104689.10	-0.265544	5.12494
ENSG00000019995.6	-0.26554	5.68694
ENSG00000196323.14	-0.265138	5.64916
ENSG00000118260.15	-0.265131	5.22011
ENSG00000135686.13	-0.265118	5.66128
ENSG00000081087.15	-0.265066	6.48686
ENSG00000171456.19	-0.265028	6.58565
ENSG00000049239.12	-0.264669	6.57641
ENSG00000175662.17	-0.264657	5.94621
ENSG00000114698.15	-0.264291	4.84824
ENSG00000179295.17	-0.264254	7.76323
ENSG00000118579.13	-0.264172	4.78617
ENSG00000163811.12	-0.264148	6.52169
ENSG00000139163.16	-0.264073	6.47616
ENSG00000148840.11	-0.264072	6.25291
ENSG00000113163.16	-0.263937	5.90967
ENSG00000186480.13	-0.263649	7.06452
ENSG00000178607.16	-0.263644	7.37544
ENSG00000205213.14	-0.263542	8.53775
ENSG00000005801.18	-0.263454	4.9403
ENSG00000187764.11	-0.263287	4.50923
ENSG00000198301.12	-0.263163	4.89577
ENSG00000174705.13	-0.262933	5.96978
ENSG00000178691.11	-0.262616	6.23115
ENSG00000140297.13	-0.26254	8.801
ENSG00000110497.14	-0.262444	5.54328
ENSG00000132640.15	-0.262425	5.53251
ENSG00000172845.15	-0.262405	6.7833
ENSG00000088854.12	-0.262249	5.68395
ENSG00000188419.14	-0.26223	5.67565
ENSG00000111912.20	-0.261962	7.0077
ENSG00000169359.16	-0.261795	5.87597
ENSG00000065060.17	-0.261752	5.92178
ENSG00000164338.10	-0.261665	4.90835
ENSG00000049618.23	-0.26155	5.98148
ENSG00000135040.16	-0.261322	5.56849
ENSG00000101871.14	-0.26132	7.58143
ENSG00000078674.17	-0.261301	7.44975
ENSG00000170242.18	-0.261235	6.61295
ENSG00000163605.15	-0.261221	6.0063
ENSG00000197102.12	-0.261216	8.86278
ENSG00000165832.6	-0.261216	6.03161
ENSG00000070159.14	-0.261172	5.74928
ENSG00000021776.11	-0.261022	6.72022
ENSG00000137693.14	-0.261021	6.79904
ENSG00000139154.15	-0.260927	5.59955
ENSG00000088387.19	-0.260661	5.66465
ENSG00000161021.13	-0.2605	5.24777
ENSG00000105849.6	-0.260326	5.35949
ENSG00000031003.10	-0.260293	6.0275
ENSG00000136158.12	-0.260202	4.81766
ENSG00000089048.14	-0.26	5.93003
ENSG00000081923.14	-0.259939	5.81236
ENSG00000166266.14	-0.259829	5.41449
ENSG00000082898.17	-0.259733	7.80061
ENSG00000128731.17	-0.259655	7.20506
ENSG00000054793.14	-0.25964	7.43152
ENSG00000124120.11	-0.259632	5.16523
ENSG00000047410.14	-0.258723	7.33758
ENSG00000163681.15	-0.258684	5.89328
ENSG00000127947.16	-0.258461	7.80878
ENSG00000175376.9	-0.258147	5.1089
ENSG00000139318.8	-0.257888	5.03272
ENSG00000197296.6	-0.257882	5.51735
ENSG00000134109.11	-0.25707	7.42731
ENSG00000146278.11	-0.257062	6.15931
ENSG00000145907.15	-0.256945	7.65968
ENSG00000162923.16	-0.256884	7.26261
ENSG00000173064.13	-0.256876	6.02919
ENSG00000100426.7	-0.256701	5.2025
ENSG00000138757.14	-0.256614	7.5211
ENSG00000167173.19	-0.256547	6.61003
ENSG00000163898.10	-0.256265	6.0151
ENSG00000158092.7	-0.256146	5.11055
ENSG00000139977.14	-0.256123	5.48243
ENSG00000185085.2	-0.25605	4.91185
ENSG00000166855.9	-0.256014	6.64928
ENSG00000133703.12	-0.256013	5.87165
ENSG00000132405.19	-0.255952	6.74852
ENSG00000196943.14	-0.255784	5.67459
ENSG00000164180.13	-0.255699	4.91253
ENSG00000182919.14	-0.255283	5.25933
ENSG00000007202.15	-0.255128	8.568
ENSG00000156017.13	-0.255048	5.12172
ENSG00000128908.17	-0.255007	5.94306
ENSG00000119408.16	-0.254844	4.54395
ENSG00000105778.19	-0.254752	6.79659
ENSG00000198718.13	-0.254637	5.46139
ENSG00000153179.13	-0.254216	5.95877
ENSG00000069956.12	-0.254162	7.3708
ENSG00000074054.18	-0.254157	5.79157
ENSG00000105835.12	-0.253991	7.4665
ENSG00000139793.18	-0.253895	5.47292
ENSG00000023287.13	-0.253594	7.21598
ENSG00000179021.10	-0.25356	4.64556
ENSG00000185591.10	-0.253432	6.827
ENSG00000029363.17	-0.253345	7.21437
ENSG00000119899.13	-0.253276	5.46475
ENSG00000093000.19	-0.252947	5.43624
ENSG00000180776.15	-0.252865	6.05108
ENSG00000078747.15	-0.252458	6.51479
ENSG00000146909.8	-0.252398	4.69485
ENSG00000185716.12	-0.252325	4.72817
ENSG00000198399.14	-0.252278	6.02976
ENSG00000171105.14	-0.25193	4.918
ENSG00000075292.19	-0.25174	6.99655
ENSG00000146433.8	-0.251155	5.73008
ENSG00000182022.18	-0.25083	5.8193
ENSG00000138767.13	-0.250661	4.78167
ENSG00000117528.14	-0.250596	6.10893
ENSG00000143622.11	-0.250539	5.24726
ENSG00000163728.11	-0.250398	5.25088
ENSG00000051825.15	-0.250384	4.91659
ENSG00000108599.15	-0.250301	6.14298
ENSG00000118777.12	-0.25028	5.92648
ENSG00000184277.13	-0.250135	5.63629
ENSG00000197603.14	-0.250109	5.21607
ENSG00000173852.14	-0.250044	7.18023
ENSG00000153214.11	-0.249979	5.68517
ENSG00000139083.10	-0.249848	5.3285
ENSG00000173230.15	-0.249747	7.54562
ENSG00000163602.10	-0.249517	5.62303
ENSG00000165997.5	-0.249241	5.97139
ENSG00000065923.10	-0.24914	5.92666
ENSG00000163082.10	-0.249038	5.46316
ENSG00000185722.18	-0.24848	7.09087
ENSG00000083520.15	-0.248366	5.80716
ENSG00000110851.12	-0.248336	5.49643
ENSG00000182752.10	-0.248235	8.22308
ENSG00000143702.16	-0.248063	5.09632
ENSG00000110713.17	-0.24805	6.98839
ENSG00000036549.13	-0.248021	5.73279
ENSG00000196367.13	-0.247914	6.8353
ENSG00000162695.12	-0.247792	5.89078
ENSG00000023228.14	-0.247702	6.86082
ENSG00000085721.12	-0.247636	6.14742
ENSG00000115548.17	-0.247619	5.67825
ENSG00000108055.9	-0.247493	6.53699
ENSG00000080503.24	-0.247361	5.90243
ENSG00000148842.18	-0.247341	5.41754
ENSG00000128607.14	-0.247233	6.18224
ENSG00000088812.18	-0.24721	7.72382
ENSG00000071537.14	-0.247207	8.87046
ENSG00000152684.11	-0.247002	5.25404
ENSG00000094975.14	-0.246985	6.14463
ENSG00000170500.12	-0.246909	5.00902
ENSG00000114554.11	-0.246543	5.91775
ENSG00000151690.15	-0.246379	6.61282
ENSG00000144824.21	-0.246144	5.67764
ENSG00000158985.13	-0.246072	7.3903
ENSG00000198380.12	-0.246012	8.4303
ENSG00000114573.10	-0.245767	6.7246
ENSG00000029364.12	-0.245666	7.44888
ENSG00000198961.10	-0.245651	7.47971
ENSG00000091317.8	-0.245576	6.64647
ENSG00000166783.22	-0.245216	6.97213
ENSG00000100207.18	-0.245127	5.80401
ENSG00000155393.13	-0.245057	4.98132
ENSG00000166135.14	-0.245033	6.41308
ENSG00000105186.16	-0.244917	6.57822
ENSG00000075426.12	-0.2448	7.30945
ENSG00000077684.16	-0.24453	6.78269
ENSG00000105879.12	-0.244478	5.42251
ENSG00000157193.18	-0.24429	6.00238
ENSG00000198492.16	-0.244212	6.15274
ENSG00000008513.16	-0.244135	5.36266
ENSG00000162413.16	-0.244055	5.66164
ENSG00000148358.19	-0.243887	7.43372
ENSG00000198146.4	-0.243801	7.08221
ENSG00000111962.8	-0.243695	4.88733
ENSG00000156030.13	-0.243678	5.65259
ENSG00000166900.17	-0.243494	5.57696
ENSG00000174606.14	-0.243454	5.62567
ENSG00000156162.16	-0.243444	6.12346
ENSG00000114331.15	-0.243441	5.3941
ENSG00000198793.13	-0.243272	6.25944
ENSG00000112319.19	-0.243176	5.33044
ENSG00000116199.12	-0.242839	6.2054
ENSG00000135049.15	-0.242688	5.16173
ENSG00000134278.15	-0.242567	6.88545
ENSG00000123124.14	-0.242362	7.02577
ENSG00000134324.11	-0.242268	6.58556
ENSG00000011007.12	-0.242223	5.56637
ENSG00000155097.12	-0.242176	6.71006
ENSG00000108389.9	-0.242024	6.76316
ENSG00000187678.9	-0.242023	4.99163
ENSG00000104164.11	-0.241993	6.00233
ENSG00000009954.11	-0.241369	7.40517
ENSG00000184500.15	-0.241166	5.52011
ENSG00000066427.24	-0.241102	4.85065
ENSG00000119638.13	-0.241093	7.44919
ENSG00000144791.10	-0.240599	7.24351
ENSG00000115159.16	-0.240502	5.6176
ENSG00000117222.14	-0.240425	5.23476
ENSG00000164244.20	-0.240325	6.93376
ENSG00000036054.13	-0.240278	5.25431
ENSG00000213639.10	-0.240202	8.15108
ENSG00000104331.9	-0.240097	7.77859
ENSG00000130396.20	-0.240073	6.03524
ENSG00000154127.10	-0.240055	6.47762
ENSG00000169814.14	-0.239903	4.96408
ENSG00000143924.19	-0.23958	7.20245
ENSG00000147027.4	-0.239503	5.77285
ENSG00000124882.4	-0.239311	5.01667
ENSG00000111859.17	-0.239246	6.0757
ENSG00000188352.12	-0.239221	6.25398
ENSG00000133812.15	-0.239066	6.20065
ENSG00000215193.12	-0.238853	5.60198
ENSG00000120733.14	-0.238842	6.89625
ENSG00000197170.10	-0.238672	6.42922
ENSG00000068305.17	-0.2385	5.95479
ENSG00000064313.12	-0.238428	5.60822
ENSG00000169398.19	-0.238301	7.46057
ENSG00000183864.5	-0.238275	5.21377
ENSG00000086102.19	-0.238247	6.25106
ENSG00000175727.14	-0.238195	7.0564
ENSG00000148634.15	-0.237416	6.01876
ENSG00000138821.13	-0.237114	5.58639
ENSG00000074181.9	-0.23709	5.47954
ENSG00000140299.12	-0.236941	6.22378
ENSG00000164073.10	-0.236791	4.92676
ENSG00000144724.20	-0.236743	5.53142
ENSG00000143952.20	-0.236156	5.78023
ENSG00000112972.15	-0.236105	6.78203
ENSG00000123200.16	-0.236095	6.03789
ENSG00000106460.19	-0.235939	7.87588
ENSG00000177981.11	-0.235779	5.19994
ENSG00000105856.14	-0.235417	6.48893
ENSG00000136848.17	-0.235251	6.06775
ENSG00000030066.13	-0.235126	6.03447
ENSG00000164144.16	-0.235108	5.55296
ENSG00000169047.5	-0.235093	6.58091
ENSG00000109689.16	-0.234473	5.40051
ENSG00000111261.14	-0.234439	5.32191
ENSG00000157600.12	-0.23355	6.16577
ENSG00000132294.15	-0.233546	7.50949
ENSG00000092847.12	-0.233273	5.37551
ENSG00000163781.14	-0.233109	5.03419
ENSG00000135241.17	-0.232903	5.99737
ENSG00000067596.12	-0.232504	6.43875
ENSG00000059758.8	-0.232211	5.43423
ENSG00000117713.20	-0.232181	6.3013
ENSG00000154639.19	-0.23218	5.14006
ENSG00000198863.7	-0.231979	5.69402
ENSG00000100154.14	-0.231662	5.52816
ENSG00000095261.14	-0.231641	6.30583
ENSG00000132849.20	-0.231627	5.9979
ENSG00000118762.8	-0.231618	6.93547
ENSG00000244405.8	-0.231478	6.27345
ENSG00000110075.14	-0.231379	7.04555
ENSG00000183735.10	-0.231246	5.86628
ENSG00000164654.16	-0.231216	5.10068
ENSG00000126804.13	-0.230665	5.73223
ENSG00000148110.16	-0.230268	6.29703
ENSG00000085491.17	-0.230207	5.53218
ENSG00000136143.16	-0.229977	6.01363
ENSG00000148841.17	-0.229702	5.79776
ENSG00000159658.12	-0.229562	6.69792
ENSG00000003402.20	-0.229472	5.95336
ENSG00000126821.8	-0.229305	5.85497
ENSG00000130150.12	-0.228906	5.39298
ENSG00000164211.13	-0.228679	6.22591
ENSG00000134827.8	-0.228605	7.75145
ENSG00000053770.12	-0.228571	6.11939
ENSG00000221890.4	-0.228478	5.42859
ENSG00000137942.16	-0.228461	6.08152
ENSG00000137845.15	-0.227768	8.35158
ENSG00000112697.16	-0.227765	7.94754
ENSG00000180488.15	-0.227551	5.15093
ENSG00000111110.12	-0.227432	6.05744
ENSG00000147459.18	-0.227424	7.64702
ENSG00000137055.15	-0.227293	5.76218
ENSG00000107771.17	-0.227056	6.44274
ENSG00000168411.14	-0.226922	5.26263
ENSG00000162377.6	-0.226484	5.48584
ENSG00000102580.15	-0.226421	8.0386
ENSG00000145860.11	-0.226211	8.59728
ENSG00000136636.13	-0.226071	6.35002
ENSG00000148700.15	-0.225975	5.91885
ENSG00000103365.15	-0.225756	5.9848
ENSG00000136052.9	-0.225389	5.9323
ENSG00000121749.15	-0.225247	5.9005
ENSG00000131374.14	-0.225194	6.76242
ENSG00000162819.12	-0.225176	6.56004
ENSG00000062725.10	-0.224636	6.13529
ENSG00000187720.14	-0.224495	8.35858
ENSG00000104067.16	-0.224437	7.87681
ENSG00000005339.14	-0.224228	6.77344
ENSG00000172667.11	-0.224096	5.39375
ENSG00000213341.11	-0.223952	5.77788
ENSG00000127995.17	-0.223614	5.73849
ENSG00000126773.13	-0.222613	6.40448
ENSG00000136152.15	-0.222602	5.47582
ENSG00000204138.13	-0.222364	6.01401
ENSG00000163029.16	-0.222095	6.13948
ENSG00000138035.15	-0.221971	5.81227
ENSG00000108021.20	-0.221596	7.15269
ENSG00000170525.21	-0.22126	7.75666
ENSG00000166415.15	-0.221245	6.00608
ENSG00000157224.16	-0.22113	6.12893
ENSG00000198369.10	-0.22069	6.19087
ENSG00000138095.19	-0.220688	8.55979
ENSG00000164823.11	-0.220603	7.70585
ENSG00000133789.15	-0.220557	5.91544
ENSG00000108064.11	-0.220311	6.26367
ENSG00000025293.17	-0.22031	5.53885
ENSG00000115762.16	-0.220133	6.74274
ENSG00000069248.12	-0.219899	5.64806
ENSG00000146376.11	-0.219892	7.78095
ENSG00000091986.15	-0.219757	6.12605
ENSG00000107560.12	-0.219684	5.71487
ENSG00000137819.14	-0.219545	8.21468
ENSG00000115839.17	-0.219524	6.04788
ENSG00000108175.17	-0.219279	7.08475
ENSG00000070614.15	-0.219235	6.77754
ENSG00000107651.13	-0.219224	6.82662
ENSG00000007168.13	-0.21908	7.97892
ENSG00000136205.17	-0.218984	8.7502
ENSG00000076351.13	-0.218478	6.59262
ENSG00000108946.14	-0.218067	8.56751
ENSG00000109586.12	-0.217974	7.54109
ENSG00000102974.16	-0.217938	6.49858
ENSG00000196586.16	-0.217895	6.13683
ENSG00000136153.20	-0.217721	5.6899
ENSG00000260032.2	-0.217441	8.28266
ENSG00000185963.14	-0.217421	5.62018
ENSG00000260916.7	-0.21742	8.45638
ENSG00000129292.20	-0.217273	6.85994
ENSG00000197535.14	-0.216995	6.3927
ENSG00000197045.13	-0.216939	6.62059
ENSG00000131941.8	-0.216927	7.51369
ENSG00000116133.13	-0.216855	8.60529
ENSG00000140262.17	-0.216739	7.23879
ENSG00000160131.13	-0.216726	6.50423
ENSG00000198646.14	-0.216468	6.17595
ENSG00000070061.15	-0.21642	6.19648
ENSG00000163629.13	-0.216379	5.56801
ENSG00000167972.14	-0.216106	7.27627
ENSG00000174953.14	-0.215787	6.52551
ENSG00000189339.12	-0.215559	5.96266
ENSG00000198677.11	-0.215112	7.3414
ENSG00000120008.16	-0.214717	6.60734
ENSG00000205339.10	-0.214708	8.49131
ENSG00000119844.15	-0.21422	6.72191
ENSG00000125772.13	-0.213723	7.94994
ENSG00000186660.15	-0.213623	6.94988
ENSG00000119596.18	-0.213605	6.45628
ENSG00000134371.13	-0.213518	6.38376
ENSG00000187555.15	-0.213146	7.07299
ENSG00000181704.12	-0.213109	7.51587
ENSG00000089876.12	-0.213013	6.83037
ENSG00000096063.16	-0.21272	6.22538
ENSG00000151694.14	-0.212668	6.60315
ENSG00000065308.5	-0.212643	5.99393
ENSG00000116711.10	-0.21261	7.32453
ENSG00000143376.14	-0.212581	6.18638
ENSG00000070214.16	-0.211853	6.57818
ENSG00000159579.14	-0.211802	6.00342
ENSG00000244462.8	-0.211689	6.00771
ENSG00000061676.15	-0.211478	7.69515
ENSG00000107789.16	-0.211202	6.22326
ENSG00000067715.14	-0.211177	6.74441
ENSG00000119537.18	-0.210659	6.5812
ENSG00000197971.15	-0.210591	6.67306
ENSG00000115919.15	-0.210477	8.09536
ENSG00000119912.17	-0.210429	7.0642
ENSG00000107186.16	-0.210356	5.92445
ENSG00000104320.13	-0.210031	6.47754
ENSG00000141699.11	-0.209621	6.77154
ENSG00000278311.5	-0.209537	6.59482
ENSG00000100320.23	-0.208581	6.26976
ENSG00000141425.18	-0.208489	6.30955
ENSG00000239305.7	-0.207873	6.2963
ENSG00000181904.9	-0.207866	6.6704
ENSG00000135503.13	-0.207803	6.2707
ENSG00000168137.16	-0.207539	7.18895
ENSG00000170759.11	-0.207146	8.29472
ENSG00000168036.18	-0.206991	7.79191
ENSG00000138758.11	-0.20694	6.45702
ENSG00000198663.16	-0.206377	6.7752
ENSG00000130723.20	-0.206088	8.03539
ENSG00000145685.14	-0.205974	7.21797
ENSG00000062716.13	-0.205708	8.29386
ENSG00000111897.7	-0.204659	8.23719
ENSG00000154845.15	-0.20412	6.51501
ENSG00000099204.20	-0.203884	8.05198
ENSG00000092201.10	-0.203564	7.31987
ENSG00000101152.11	-0.203043	6.69824
ENSG00000189091.13	-0.202906	7.58116
ENSG00000173402.11	-0.202002	7.51503
ENSG00000167106.12	-0.200693	7.98234
ENSG00000168092.14	-0.199838	7.06775
ENSG00000266412.5	-0.198955	7.51222
ENSG00000121892.15	-0.198712	7.62969
ENSG00000163683.12	-0.198671	7.29695
ENSG00000106052.13	-0.198106	8.06564
ENSG00000056097.16	-0.197701	7.35301
ENSG00000170606.15	-0.197239	7.98476
ENSG00000137575.12	-0.197065	8.28706
ENSG00000107897.19	-0.196691	7.30271
ENSG00000018408.14	-0.196418	7.59447
ENSG00000177119.16	-0.196229	7.6075
ENSG00000130779.20	-0.195289	7.7536
ENSG00000141027.21	-0.19381	8.17142
ENSG00000005893.15	-0.193366	7.89437
ENSG00000105640.13	0.196044	8.21017
ENSG00000109475.16	0.198687	7.48457
ENSG00000178035.12	0.200028	6.93989
ENSG00000105254.12	0.200298	7.16454
ENSG00000137309.19	0.202106	8.00626
ENSG00000013306.16	0.202257	7.08023
ENSG00000185088.14	0.203174	6.89975
ENSG00000174851.16	0.203595	6.72899
ENSG00000123349.14	0.204245	7.30414
ENSG00000102007.11	0.204963	7.81874
ENSG00000006118.14	0.205339	6.78314
ENSG00000123159.16	0.205364	6.85828
ENSG00000165502.7	0.205721	7.41027
ENSG00000083444.17	0.206867	6.8712
ENSG00000105677.12	0.206981	7.72758
ENSG00000134013.16	0.207044	6.56793
ENSG00000073350.13	0.207944	6.59715
ENSG00000188643.11	0.20799	6.9085
ENSG00000126934.13	0.208347	7.04123
ENSG00000169230.10	0.20932	6.49421
ENSG00000089693.10	0.209426	7.80075
ENSG00000130706.13	0.21027	6.54867
ENSG00000125826.20	0.210455	8.25894
ENSG00000136938.9	0.210577	7.39389
ENSG00000196683.10	0.211483	6.18304
ENSG00000114391.13	0.211546	8.59833
ENSG00000168488.18	0.211893	7.70288
ENSG00000133142.17	0.211905	6.88423
ENSG00000177697.19	0.212873	8.77924
ENSG00000088986.11	0.213805	7.21197
ENSG00000147123.10	0.214029	6.70984
ENSG00000221983.8	0.214066	8.1274
ENSG00000164346.10	0.216166	6.34813
ENSG00000172500.12	0.216253	5.93859
ENSG00000108774.14	0.216342	6.46391
ENSG00000139637.14	0.216546	5.9228
ENSG00000120708.17	0.217191	8.96704
ENSG00000125743.10	0.217783	7.72636
ENSG00000162236.12	0.218828	5.95056
ENSG00000266472.5	0.218918	6.3202
ENSG00000140264.19	0.218967	8.31299
ENSG00000087088.20	0.219034	6.79965
ENSG00000130508.11	0.220006	5.48484
ENSG00000063241.8	0.220057	6.28254
ENSG00000198755.11	0.220299	8.37059
ENSG00000100889.12	0.220412	7.00999
ENSG00000111676.15	0.220676	7.1977
ENSG00000103496.15	0.220869	5.68026
ENSG00000099795.7	0.221452	5.72127
ENSG00000090013.11	0.221471	7.74506
ENSG00000128283.7	0.221545	5.88722
ENSG00000180879.14	0.221655	8.69256
ENSG00000105401.9	0.222545	6.96583
ENSG00000143222.12	0.222704	6.53043
ENSG00000197756.10	0.223005	9.05532
ENSG00000179222.17	0.223527	7.86432
ENSG00000198858.10	0.22359	5.90958
ENSG00000184508.11	0.223593	5.64652
ENSG00000215021.9	0.223639	7.90736
ENSG00000126456.16	0.223873	5.91807
ENSG00000140319.11	0.224016	6.84838
ENSG00000159352.15	0.224082	6.61743
ENSG00000103266.11	0.224202	5.82782
ENSG00000148290.10	0.224285	5.63224
ENSG00000101210.12	0.225232	8.21756
ENSG00000127837.9	0.226442	6.11631
ENSG00000143774.16	0.226624	5.97062
ENSG00000139168.8	0.226801	6.01537
ENSG00000159840.16	0.226847	6.59747
ENSG00000167861.16	0.226931	6.30664
ENSG00000092621.12	0.227361	6.94869
ENSG00000166441.13	0.227496	8.89675
ENSG00000108819.11	0.227896	6.7965
ENSG00000111669.15	0.228025	8.68279
ENSG00000120509.10	0.22864	5.52358
ENSG00000130204.13	0.228936	6.67547
ENSG00000243147.8	0.229421	5.60096
ENSG00000084207.17	0.229668	8.54926
ENSG00000104979.9	0.229744	5.72376
ENSG00000204673.10	0.229807	7.07277
ENSG00000125457.14	0.229857	5.92493
ENSG00000126247.11	0.230052	9.32274
ENSG00000178467.18	0.230246	5.59753
ENSG00000130726.12	0.230618	8.55586
ENSG00000169592.15	0.230943	5.909
ENSG00000071859.15	0.230985	6.77087
ENSG00000110700.7	0.231458	8.85386
ENSG00000105518.14	0.231768	7.32823
ENSG00000063245.14	0.231972	7.51927
ENSG00000144713.13	0.232	9.14727
ENSG00000185000.12	0.232582	5.51565
ENSG00000146038.12	0.233258	5.63074
ENSG00000171863.15	0.233331	9.15456
ENSG00000178719.17	0.23383	7.70026
ENSG00000131495.8	0.234241	5.53042
ENSG00000189043.10	0.234572	7.43097
ENSG00000140990.15	0.23506	6.79779
ENSG00000205542.11	0.236304	8.88181
ENSG00000159210.10	0.2365	6.42621
ENSG00000277258.5	0.236507	6.78805
ENSG00000128016.7	0.238025	5.21076
ENSG00000203950.6	0.238287	6.06629
ENSG00000188191.15	0.239201	5.65629
ENSG00000071082.11	0.239314	8.51541
ENSG00000167600.14	0.23943	6.15196
ENSG00000149806.11	0.239484	8.2046
ENSG00000079462.7	0.239563	6.37858
ENSG00000141756.18	0.239699	8.5751
ENSG00000156482.11	0.239728	9.3398
ENSG00000105700.11	0.239766	6.03333
ENSG00000125901.6	0.239827	6.05121
ENSG00000106628.10	0.239939	6.39778
ENSG00000161999.12	0.239959	6.55152
ENSG00000167965.18	0.240077	6.27921
ENSG00000140931.20	0.240285	6.09009
ENSG00000166228.9	0.240337	6.74683
ENSG00000130811.12	0.240372	6.63372
ENSG00000105419.18	0.240489	5.57352
ENSG00000099812.9	0.240599	7.30529
ENSG00000100360.15	0.240647	5.21179
ENSG00000205155.8	0.240669	6.10441
ENSG00000172354.10	0.240775	7.28267
ENSG00000077312.9	0.240993	6.13615
ENSG00000183207.14	0.24132	6.84641
ENSG00000174165.8	0.242035	5.5094
ENSG00000099804.9	0.242193	5.90365
ENSG00000163191.6	0.242592	8.30528
ENSG00000167118.10	0.242797	5.77794
ENSG00000107140.16	0.243142	5.25422
ENSG00000007255.10	0.243407	5.58695
ENSG00000185803.10	0.243637	6.67704
ENSG00000186834.3	0.244027	7.68967
ENSG00000166562.9	0.244096	6.67129
ENSG00000175826.12	0.244636	7.21688
ENSG00000116871.15	0.244639	6.4498
ENSG00000169976.7	0.244714	5.78842
ENSG00000172590.18	0.24498	5.58111
ENSG00000110717.13	0.245368	6.77366
ENSG00000179091.5	0.245389	7.22798
ENSG00000145741.15	0.246058	8.88772
ENSG00000126267.11	0.246399	8.41567
ENSG00000185222.10	0.246611	5.84573
ENSG00000166582.10	0.246635	5.44055
ENSG00000139266.6	0.246648	5.2429
ENSG00000136942.15	0.247334	8.06346
ENSG00000132507.18	0.247418	8.88108
ENSG00000130733.10	0.248091	5.76998
ENSG00000063177.13	0.248195	9.69673
ENSG00000142676.14	0.248409	8.89826
ENSG00000108561.8	0.248842	7.90654
ENSG00000269893.8	0.248995	5.91282
ENSG00000213523.10	0.249656	5.49886
ENSG00000130724.9	0.249872	7.2104
ENSG00000125356.7	0.25044	6.53969
ENSG00000132535.19	0.250472	5.25655
ENSG00000138668.19	0.250694	7.39637
ENSG00000185298.13	0.250929	5.44869
ENSG00000179943.8	0.25141	5.0025
ENSG00000100292.17	0.252098	7.26794
ENSG00000106245.11	0.252625	6.41705
ENSG00000170638.9	0.252676	5.74266
ENSG00000156860.16	0.252977	6.50886
ENSG00000187498.16	0.253067	4.97892
ENSG00000093010.13	0.253072	6.55786
ENSG00000172992.12	0.253686	4.68028
ENSG00000082014.16	0.253877	5.31375
ENSG00000117385.15	0.253975	6.05105
ENSG00000178741.12	0.254469	7.5518
ENSG00000104964.14	0.254843	8.68083
ENSG00000134597.16	0.254994	4.88805
ENSG00000133265.11	0.255325	6.25791
ENSG00000169733.12	0.255643	5.48146
ENSG00000173264.14	0.255774	5.31875
ENSG00000106244.13	0.256088	6.72084
ENSG00000184887.13	0.256306	5.1208
ENSG00000174547.13	0.256519	5.19309
ENSG00000011028.14	0.256715	7.13495
ENSG00000124562.10	0.257483	5.85368
ENSG00000090273.14	0.257823	6.36684
ENSG00000163870.16	0.258089	4.90274
ENSG00000088992.18	0.258729	6.68157
ENSG00000099899.15	0.258814	4.67871
ENSG00000100577.19	0.258971	5.0971
ENSG00000141526.16	0.259596	5.33548
ENSG00000135390.20	0.259905	7.81844
ENSG00000132768.14	0.260313	4.97329
ENSG00000115268.9	0.261133	7.27226
[truncated: 636 more rows]

## Sheet: BR4hRev_BR4h
	logFC	logCPM	макс(logFC)	мин(logFC)	total 986 DE genes
ENSG00000125740.14	6.15635	3.37563	6.15635	-2.72885
ENSG00000120738.8	5.83644	3.42697
ENSG00000261889.1	3.97631	0.537311
ENSG00000170345.10	3.09174	3.58767
ENSG00000124216.4	2.56307	0.757447
ENSG00000271303.1	2.53353	0.866181
ENSG00000198435.4	1.99115	0.472769
ENSG00000287009.1	1.96612	-0.817584
ENSG00000243449.6	1.9593	3.11986
ENSG00000239264.9	1.94689	0.205085
ENSG00000249007.1	1.92687	-0.68812
ENSG00000286408.1	1.88736	-0.399825
ENSG00000228071.4	1.82227	-0.532643
ENSG00000130748.7	1.7816	3.05263
ENSG00000235831.7	1.74435	-0.302027
ENSG00000167895.14	1.71562	-0.047765
ENSG00000100429.18	1.68722	0.470836
ENSG00000210112.1	1.6651	-0.0738587
ENSG00000089692.9	1.65104	-0.246946
ENSG00000286311.1	1.63995	-0.302067
ENSG00000119630.14	1.57969	-0.145367
ENSG00000258315.5	1.55358	-0.318072
ENSG00000204390.10	1.54605	1.36397
ENSG00000227199.1	1.51337	-0.0612991
ENSG00000167244.21	1.45949	1.19385
ENSG00000105376.5	1.45072	-0.618251
ENSG00000088766.12	1.43499	2.21478
ENSG00000233493.4	1.43146	2.32712
ENSG00000005961.19	1.42924	-0.618238
ENSG00000179862.7	1.42883	3.59858
ENSG00000274213.1	1.42542	-0.293495
ENSG00000151006.7	1.41843	0.354116
ENSG00000120256.11	1.40482	2.32382
ENSG00000161960.15	1.39874	2.20045
ENSG00000132522.16	1.3752	1.28825
ENSG00000123358.20	1.35694	3.88351
ENSG00000100288.19	1.30408	-0.301646
ENSG00000205560.12	1.29904	0.796329
ENSG00000103269.13	1.29345	0.461003
ENSG00000164736.6	1.2423	0.638309
ENSG00000244274.7	1.23523	-0.532453
ENSG00000235034.7	1.19085	2.27195
ENSG00000231784.8	1.14404	-0.0499971
ENSG00000210100.1	1.13335	2.33559
ENSG00000204388.7	1.12982	5.54216
ENSG00000214193.11	1.12358	0.909696
ENSG00000177606.7	1.11506	5.247
ENSG00000135766.9	1.11115	3.86718
ENSG00000167608.11	1.08969	0.286103
ENSG00000108551.5	1.08857	-0.211489
ENSG00000138083.5	1.0843	0.0583549
ENSG00000140323.6	1.0693	0.439856
ENSG00000127528.5	1.06242	2.54848
ENSG00000255182.2	1.05355	3.62428
ENSG00000262877.5	1.05281	0.754335
ENSG00000243678.11	1.04933	0.928781
ENSG00000168505.7	1.04659	0.0469489
ENSG00000113070.8	1.03558	1.65669
ENSG00000260428.3	1.03494	1.21463
ENSG00000104899.8	1.03412	2.99113
ENSG00000187140.6	1.02604	1.72426
ENSG00000179111.9	1.02556	1.19156
ENSG00000255236.3	1.02222	0.719754
ENSG00000260708.1	0.993063	1.18276
ENSG00000179698.14	0.989253	2.67562
ENSG00000130203.10	0.987481	1.9499
ENSG00000206417.8	0.986295	0.904664
ENSG00000142544.7	0.986051	3.46548
ENSG00000099625.13	0.973606	1.24792
ENSG00000204248.10	0.955779	1.7863
ENSG00000246982.7	0.950783	0.321812
ENSG00000178977.3	0.942983	0.701726
ENSG00000274528.1	0.927867	0.34143
ENSG00000254815.6	0.92435	2.61397
ENSG00000204839.9	0.923079	2.87658
ENSG00000026036.22	0.915687	0.963311
ENSG00000177374.13	0.913487	1.78443
ENSG00000223855.2	0.911529	1.11808
ENSG00000166823.5	0.907388	2.17054
ENSG00000225264.3	0.900702	1.00394
ENSG00000257704.4	0.898816	2.05649
ENSG00000178531.6	0.884307	2.4703
ENSG00000172216.6	0.879567	7.5281
ENSG00000145040.4	0.872822	2.05903
ENSG00000273117.1	0.863556	0.889279
ENSG00000166337.10	0.856388	2.95473
ENSG00000127415.13	0.855656	5.45702
ENSG00000196118.12	0.84848	1.57552
ENSG00000108106.14	0.842898	4.70939
ENSG00000131094.4	0.8424	2.27201
ENSG00000143554.14	0.837383	3.42811
ENSG00000149599.15	0.829371	1.34411
ENSG00000197774.13	0.826784	4.99847
ENSG00000232442.1	0.825749	1.65781
ENSG00000204389.10	0.820084	5.77939
ENSG00000172137.19	0.818717	1.69952
ENSG00000177943.14	0.81791	3.17423
ENSG00000102878.16	0.815507	3.5366
ENSG00000101084.18	0.811368	4.33418
ENSG00000108465.15	0.805682	4.44077
ENSG00000213563.7	0.803924	4.7298
ENSG00000239382.10	0.798343	1.58441
ENSG00000099860.9	0.797315	4.42734
ENSG00000179965.12	0.795192	2.87069
ENSG00000130522.6	0.789935	7.38388
ENSG00000244560.7	0.789263	3.19015
ENSG00000142102.16	0.785889	5.40493
ENSG00000184678.10	0.783925	2.19152
ENSG00000224877.4	0.783017	4.65116
ENSG00000161682.15	0.759407	2.37923
ENSG00000163132.8	0.75167	2.55828
ENSG00000009950.16	0.745493	3.378
ENSG00000162004.17	0.744366	1.64048
ENSG00000081041.9	0.734421	1.42407
ENSG00000114270.17	0.732808	7.5622
ENSG00000198888.2	0.727307	11.2773
ENSG00000230148.8	0.725964	2.37599
ENSG00000167549.18	0.725276	2.36116
ENSG00000184986.11	0.712361	1.97906
ENSG00000151651.16	0.709278	2.32827
ENSG00000218891.5	0.706937	4.98435
ENSG00000185522.9	0.706316	3.25351
ENSG00000179588.9	0.703196	3.49772
ENSG00000237854.3	0.691801	1.92585
ENSG00000103253.18	0.685529	3.54111
ENSG00000144485.11	0.6833	2.78717
ENSG00000184557.4	0.681926	4.33631
ENSG00000182685.7	0.681397	2.62791
ENSG00000185112.6	0.678412	2.46266
ENSG00000226332.2	0.677997	2.40095
ENSG00000160113.5	0.677604	5.85672
ENSG00000184897.6	0.677378	6.42352
ENSG00000159388.6	0.676443	3.34784
ENSG00000177685.17	0.674472	2.8455
ENSG00000198763.3	0.671728	11.1425
ENSG00000213015.9	0.666514	5.55636
ENSG00000211459.2	0.664694	10.1944
ENSG00000225630.1	0.661591	7.49232
ENSG00000118503.15	0.647026	2.43854
ENSG00000238142.2	0.645785	1.61999
ENSG00000261221.3	0.645646	5.41969
ENSG00000242294.6	0.635651	2.67747
ENSG00000250479.8	0.635649	6.24605
ENSG00000162783.11	0.634827	5.20981
ENSG00000187961.14	0.632757	3.13579
ENSG00000186907.8	0.630862	4.34818
ENSG00000228253.1	0.623182	8.24922
ENSG00000099624.8	0.622573	5.30042
ENSG00000197530.12	0.615257	4.83664
ENSG00000186493.12	0.614256	2.63247
ENSG00000056736.10	0.61328	2.08553
ENSG00000129968.15	0.613188	3.66809
ENSG00000169429.11	0.610267	2.41848
ENSG00000196123.13	0.604283	3.21695
ENSG00000175592.9	0.603017	3.09733
ENSG00000167702.12	0.601283	5.45153
ENSG00000185499.16	0.593237	4.98974
ENSG00000139880.19	0.592674	2.40261
ENSG00000131584.19	0.592026	4.81727
ENSG00000148384.13	0.588159	4.25201
ENSG00000258727.1	0.588128	4.35382
ENSG00000197019.5	0.585829	4.02512
ENSG00000006015.17	0.582462	4.66416
ENSG00000169660.16	0.579561	5.421
ENSG00000162572.21	0.575141	2.55863
ENSG00000090238.12	0.572919	3.86854
ENSG00000135596.18	0.570204	4.52171
ENSG00000167619.13	0.560866	2.80685
ENSG00000179403.12	0.560261	4.49794
ENSG00000158106.14	0.559114	5.09953
ENSG00000164877.19	0.556181	2.71244
ENSG00000171223.6	0.55312	5.03556
ENSG00000106211.9	0.551474	7.1834
ENSG00000180096.12	0.547313	2.52404
ENSG00000188747.8	0.537837	3.29217
ENSG00000104859.15	0.536667	5.64512
ENSG00000188486.3	0.535687	4.13587
ENSG00000267288.2	0.534202	3.42588
ENSG00000142530.11	0.533409	2.32531
ENSG00000221869.5	0.532008	5.69174
ENSG00000251562.8	0.530321	10.7496
ENSG00000184207.9	0.528249	5.28229
ENSG00000136378.15	0.527177	2.52284
ENSG00000168061.15	0.524553	3.66667
ENSG00000149925.20	0.521495	2.76699
ENSG00000188763.5	0.520536	2.79502
ENSG00000113108.19	0.519032	3.47862
ENSG00000161996.19	0.518473	3.6904
ENSG00000173621.9	0.516089	5.70976
ENSG00000130702.15	0.513264	10.0409
ENSG00000101197.13	0.510906	3.55707
ENSG00000104835.14	0.497155	2.73272
ENSG00000166924.9	0.494134	2.80322
ENSG00000087074.8	0.492325	6.53985
ENSG00000240771.8	0.491971	3.10913
ENSG00000132002.8	0.489647	7.44545
ENSG00000006025.12	0.486953	4.3061
ENSG00000130511.16	0.486151	5.08755
ENSG00000188130.14	0.485674	4.78258
ENSG00000184465.16	0.482177	4.21163
ENSG00000142409.6	0.481776	5.69355
ENSG00000144802.11	0.477685	3.548
ENSG00000273604.2	0.476035	4.53761
ENSG00000168010.11	0.475642	3.78675
ENSG00000164620.9	0.471127	3.73333
ENSG00000162772.17	0.466327	4.93406
ENSG00000168056.16	0.464512	7.78265
ENSG00000205903.7	0.464016	5.62053
ENSG00000182612.10	0.46094	2.90094
ENSG00000213983.12	0.460064	6.50508
ENSG00000074855.11	0.457613	4.41711
ENSG00000177595.18	0.457105	4.19956
ENSG00000149499.11	0.456752	5.33215
ENSG00000088836.14	0.456479	4.66652
ENSG00000167302.10	0.454308	4.79445
ENSG00000132017.10	0.453412	3.41524
ENSG00000142330.20	0.453213	3.70546
ENSG00000185189.18	0.448061	4.72305
ENSG00000182325.11	0.447949	4.05836
ENSG00000164403.14	0.447085	4.13106
ENSG00000178038.17	0.446343	4.00704
ENSG00000167700.9	0.446131	5.75517
ENSG00000173156.7	0.444461	3.25622
ENSG00000171823.7	0.44154	3.75239
ENSG00000135473.15	0.441173	5.54666
ENSG00000196976.7	0.441148	4.70472
ENSG00000099330.9	0.44091	3.94318
ENSG00000102901.13	0.440793	4.51791
ENSG00000245848.3	0.440513	4.74742
ENSG00000158805.12	0.440474	4.79968
ENSG00000130758.8	0.437969	5.82718
ENSG00000116661.11	0.436981	4.89544
ENSG00000182272.12	0.4353	4.6707
ENSG00000105329.10	0.43443	7.80816
ENSG00000172366.20	0.433758	4.75155
ENSG00000167685.15	0.43278	5.44293
ENSG00000179832.17	0.430635	4.81364
ENSG00000130244.12	0.429205	4.502
ENSG00000112787.13	0.42904	5.50128
ENSG00000164897.14	0.428525	5.14286
ENSG00000184160.8	0.426723	3.84963
ENSG00000196155.13	0.423633	6.09423
ENSG00000228300.14	0.422829	4.43691
ENSG00000130731.16	0.42148	5.1904
ENSG00000213445.10	0.420856	4.15503
ENSG00000095066.11	0.420244	4.18318
ENSG00000145214.14	0.41828	4.1216
ENSG00000146826.17	0.4175	3.86635
ENSG00000073150.14	0.417199	3.71743
ENSG00000184205.14	0.416886	4.99936
ENSG00000225697.13	0.416481	3.8711
ENSG00000130881.14	0.413984	5.61158
ENSG00000101460.13	0.412848	3.5177
ENSG00000188566.13	0.411881	3.92246
ENSG00000167543.16	0.410574	5.60345
ENSG00000160256.13	0.40667	4.4485
ENSG00000178773.15	0.405629	5.68359
ENSG00000103174.13	0.40498	4.38409
ENSG00000130635.15	0.400969	4.90765
ENSG00000110455.14	0.397895	5.31559
ENSG00000143878.10	0.39689	6.30864
ENSG00000100726.15	0.396503	5.26222
ENSG00000169710.9	0.393397	9.20839
ENSG00000039650.12	0.389698	5.41463
ENSG00000106330.12	0.389371	3.83879
ENSG00000169992.10	0.38916	5.39563
ENSG00000090674.16	0.388889	4.23218
ENSG00000178209.15	0.387744	9.24965
ENSG00000177045.10	0.387554	5.38498
ENSG00000178814.17	0.387171	4.58324
ENSG00000185022.12	0.384928	4.24775
ENSG00000163975.12	0.383954	4.80302
ENSG00000124006.15	0.383497	5.84145
ENSG00000068137.15	0.381734	4.53353
ENSG00000156381.9	0.381101	4.96104
ENSG00000177106.16	0.381082	6.68146
ENSG00000160888.7	0.38088	5.77793
ENSG00000110719.10	0.380002	6.95323
ENSG00000251493.5	0.379693	3.6536
ENSG00000163795.14	0.379231	4.3828
ENSG00000144589.22	0.378743	4.43241
ENSG00000051128.19	0.378209	3.90565
ENSG00000198113.3	0.375999	5.81655
ENSG00000103249.18	0.375851	7.41766
ENSG00000008710.19	0.375199	5.96417
ENSG00000108515.17	0.373008	4.52552
ENSG00000160796.17	0.372736	5.06313
ENSG00000182095.14	0.372631	7.41875
ENSG00000182600.9	0.370326	5.40667
ENSG00000214022.11	0.369175	7.66187
ENSG00000182087.14	0.368638	7.02343
ENSG00000266714.9	0.368353	7.01513
ENSG00000187634.12	0.368211	5.79007
ENSG00000111077.17	0.368199	5.52703
ENSG00000054598.9	0.368161	4.82125
ENSG00000226742.4	0.367391	4.24468
ENSG00000123144.11	0.36738	6.51501
ENSG00000006118.14	0.367067	6.78314
ENSG00000142173.15	0.363398	3.76352
ENSG00000134013.16	0.362933	6.56793
ENSG00000142798.20	0.360277	7.53696
ENSG00000167994.13	0.35781	4.44926
ENSG00000125798.14	0.356494	5.62321
ENSG00000164713.10	0.355154	6.59178
ENSG00000159335.16	0.354464	8.26143
ENSG00000221968.9	0.354395	4.70962
ENSG00000079313.15	0.353681	4.44673
ENSG00000103260.9	0.353145	5.64762
ENSG00000107281.10	0.352857	6.12953
ENSG00000123384.14	0.352655	6.41843
ENSG00000178719.17	0.352619	7.70026
ENSG00000105298.14	0.351168	4.22988
ENSG00000229117.9	0.349318	5.00869
ENSG00000132481.7	0.348641	6.25232
ENSG00000221978.12	0.34805	6.9512
ENSG00000198933.9	0.347173	4.36565
ENSG00000135127.11	0.346755	6.27315
ENSG00000140988.16	0.345907	9.50261
ENSG00000167978.17	0.344153	9.30216
ENSG00000126005.17	0.340752	5.81328
ENSG00000166965.12	0.339591	4.64272
ENSG00000173442.13	0.339323	5.87643
ENSG00000185453.13	0.338667	4.42997
ENSG00000128016.7	0.338127	5.21076
ENSG00000139266.6	0.337537	5.2429
ENSG00000215440.12	0.336746	4.16717
ENSG00000242802.9	0.336104	5.42697
ENSG00000176182.6	0.335824	4.28458
ENSG00000007384.15	0.33573	4.87267
ENSG00000182871.16	0.335218	8.91393
ENSG00000188157.15	0.335163	8.04047
ENSG00000137309.19	0.332646	8.00626
ENSG00000011243.18	0.331703	5.17547
ENSG00000151929.9	0.33155	6.12106
ENSG00000167280.16	0.331202	5.59311
ENSG00000174672.16	0.330858	4.16252
ENSG00000177666.17	0.329577	6.37051
ENSG00000125458.7	0.32863	5.76772
ENSG00000185800.12	0.326817	5.24929
ENSG00000006327.13	0.32647	5.4735
ENSG00000214655.10	0.324936	6.39444
ENSG00000180900.19	0.324781	6.71531
ENSG00000090006.17	0.323724	6.19081
ENSG00000136826.15	0.319948	4.29526
ENSG00000170293.9	0.319255	4.1987
ENSG00000108773.11	0.319229	6.69453
ENSG00000103197.18	0.317877	6.61998
ENSG00000082014.16	0.317634	5.31375
ENSG00000140400.17	0.317169	6.75952
ENSG00000132635.17	0.317058	6.43667
ENSG00000146830.10	0.317028	6.49327
ENSG00000141503.17	0.315485	6.79292
ENSG00000177283.7	0.315247	4.62407
ENSG00000160959.8	0.314576	5.6229
ENSG00000130813.18	0.314083	4.76799
ENSG00000198837.10	0.312785	6.01825
ENSG00000105698.16	0.311164	7.68363
ENSG00000161249.21	0.308677	4.71437
ENSG00000156860.16	0.307206	6.50886
ENSG00000104518.11	0.306894	5.16872
ENSG00000049769.14	0.305594	4.44387
ENSG00000110237.5	0.305519	4.8919
ENSG00000110628.15	0.305508	5.58816
ENSG00000125967.16	0.303196	4.60078
ENSG00000078808.17	0.302689	7.31752
ENSG00000167716.18	0.301713	6.44817
ENSG00000111676.15	0.301165	7.1977
ENSG00000174307.7	0.301124	5.5228
ENSG00000072310.17	0.301117	8.71808
ENSG00000102125.16	0.301023	5.76012
ENSG00000176978.14	0.299608	6.75122
ENSG00000214530.9	0.298282	5.09648
ENSG00000140474.14	0.29821	5.89301
ENSG00000126461.15	0.297563	7.07532
ENSG00000112659.14	0.296468	4.75881
ENSG00000064961.19	0.295191	5.21962
ENSG00000174669.12	0.294668	5.13314
ENSG00000069399.15	0.293451	6.61335
ENSG00000125520.14	0.29342	5.00713
ENSG00000215041.10	0.293369	5.4351
ENSG00000072778.20	0.292365	8.75335
ENSG00000204227.5	0.292163	5.3133
ENSG00000099364.16	0.291617	5.21424
ENSG00000176101.12	0.291287	5.62305
ENSG00000077585.14	0.290112	4.51435
ENSG00000099849.15	0.290099	5.21958
ENSG00000182979.18	0.28864	6.33951
ENSG00000104946.13	0.286221	6.44864
ENSG00000173327.8	0.28595	6.04529
ENSG00000175806.15	0.285272	4.78329
ENSG00000108509.21	0.284538	6.37291
ENSG00000126243.8	0.283883	5.47932
ENSG00000111087.10	0.283725	4.87665
ENSG00000132768.14	0.283448	4.97329
ENSG00000140983.14	0.283337	6.0075
ENSG00000063245.14	0.280631	7.51927
ENSG00000275832.5	0.280243	4.86685
ENSG00000008441.16	0.279801	5.00094
ENSG00000184922.14	0.279648	5.87619
ENSG00000173898.13	0.279591	5.19869
ENSG00000104907.12	0.279414	4.93743
ENSG00000071894.17	0.279379	6.66641
ENSG00000110921.14	0.279358	4.86573
ENSG00000173581.7	0.277641	5.05105
ENSG00000166987.15	0.275514	6.48582
ENSG00000160972.9	0.275043	5.76777
ENSG00000125534.10	0.274655	5.93301
ENSG00000074071.14	0.274619	6.40232
ENSG00000105464.3	0.274618	4.7148
ENSG00000124181.14	0.273253	5.98473
ENSG00000173805.15	0.271894	5.00102
ENSG00000125970.12	0.271094	6.79063
ENSG00000181222.16	0.270792	7.32585
ENSG00000103202.13	0.270349	7.16793
ENSG00000175826.12	0.270284	7.21688
ENSG00000064932.16	0.270242	5.95992
ENSG00000179091.5	0.269902	7.22798
ENSG00000186395.8	0.26888	6.4647
ENSG00000126456.16	0.268626	5.91807
ENSG00000197136.4	0.268338	6.71336
ENSG00000130725.8	0.268299	7.01203
ENSG00000123989.14	0.268267	6.52759
ENSG00000178498.16	0.266849	5.16069
ENSG00000204673.10	0.266249	7.07277
ENSG00000179526.17	0.265888	6.0013
ENSG00000170638.9	0.265754	5.74266
ENSG00000173511.9	0.265417	6.37744
ENSG00000116337.18	0.265196	5.93243
ENSG00000204387.14	0.264755	5.6035
ENSG00000169696.16	0.264314	5.46548
ENSG00000185215.9	0.264289	8.2499
ENSG00000185813.10	0.263314	5.22447
ENSG00000177732.8	0.262647	6.75538
ENSG00000115275.13	0.262442	6.45844
ENSG00000173264.14	0.262441	5.31875
ENSG00000103005.11	0.260422	6.0135
ENSG00000166582.10	0.260097	5.44055
ENSG00000181027.11	0.260078	5.39267
ENSG00000064687.12	0.260004	5.47311
ENSG00000169733.12	0.259946	5.48146
ENSG00000168488.18	0.259523	7.70288
ENSG00000278970.2	0.259504	5.68849
ENSG00000087077.14	0.257306	5.2826
ENSG00000185122.11	0.257191	6.77116
ENSG00000178718.6	0.256303	5.42819
ENSG00000160767.21	0.255444	5.49131
ENSG00000161904.12	0.254646	6.00505
ENSG00000134871.19	0.25459	6.61061
ENSG00000087087.20	0.2536	6.64173
ENSG00000165458.14	0.252362	7.34135
ENSG00000071859.15	0.252279	6.77087
ENSG00000128309.16	0.252077	6.80604
ENSG00000130193.8	0.251851	5.791
ENSG00000130433.7	0.251037	5.41479
ENSG00000116871.15	0.250816	6.4498
ENSG00000103495.14	0.250772	7.30178
ENSG00000032444.16	0.250627	6.51839
ENSG00000164889.14	0.25037	8.79638
ENSG00000099821.14	0.249628	5.9384
ENSG00000069424.15	0.249071	5.41409
ENSG00000197150.12	0.248876	5.59671
ENSG00000146242.8	0.248409	6.71742
ENSG00000076201.15	0.247647	5.99065
ENSG00000120896.13	0.246552	6.85709
ENSG00000164050.13	0.24642	5.9524
ENSG00000076928.17	0.24555	6.99487
ENSG00000140521.15	0.245367	6.05226
ENSG00000176788.9	0.245114	7.10457
ENSG00000157110.16	0.244447	6.23972
ENSG00000196547.15	0.244404	6.77503
ENSG00000105397.14	0.244324	5.55896
ENSG00000101210.12	0.244055	8.21756
ENSG00000105373.19	0.240035	8.21084
ENSG00000123143.12	0.239368	7.2449
ENSG00000108561.8	0.239171	7.90654
ENSG00000104825.17	0.236883	6.26495
ENSG00000185359.13	0.23679	6.43073
ENSG00000126934.13	0.236283	7.04123
ENSG00000105063.19	0.236274	7.01553
ENSG00000116096.6	0.235057	6.62216
ENSG00000167965.18	0.234494	6.27921
ENSG00000103502.14	0.234367	6.8627
ENSG00000160410.15	0.233877	6.74179
ENSG00000157637.13	0.232809	8.00574
ENSG00000168453.15	0.232515	6.14472
ENSG00000161013.17	0.232327	8.08783
ENSG00000164880.16	0.23039	6.8147
ENSG00000126254.12	0.230256	7.07423
ENSG00000166340.17	0.22973	7.81437
ENSG00000104960.15	0.227804	7.34238
ENSG00000172037.14	0.227009	8.18897
ENSG00000204463.12	0.226467	7.54851
ENSG00000102225.16	0.225563	7.09239
ENSG00000088247.17	0.223404	6.99012
ENSG00000011028.14	0.222776	7.13495
ENSG00000178741.12	0.221895	7.5518
ENSG00000079432.7	0.221591	7.2826
ENSG00000213639.10	-0.216848	8.15108
ENSG00000260032.2	-0.219311	8.28266
ENSG00000125772.13	-0.223076	7.94994
ENSG00000164244.20	-0.224358	6.93376
ENSG00000102580.15	-0.225161	8.0386
ENSG00000166471.11	-0.225162	7.36172
ENSG00000112697.16	-0.227005	7.94754
ENSG00000055917.15	-0.227288	7.40835
ENSG00000145632.15	-0.227433	7.14188
ENSG00000129493.15	-0.228326	6.59631
ENSG00000145390.11	-0.23015	6.40291
ENSG00000121060.18	-0.230588	6.75907
ENSG00000121741.16	-0.232267	6.42035
ENSG00000205730.6	-0.233916	6.58414
ENSG00000152332.16	-0.234556	7.33763
ENSG00000100852.13	-0.234895	7.4349
ENSG00000140297.13	-0.235359	8.801
ENSG00000064651.14	-0.235842	8.81353
ENSG00000027697.14	-0.237673	6.02516
ENSG00000173852.14	-0.237984	7.18023
ENSG00000133657.15	-0.238051	6.90421
ENSG00000172466.16	-0.238096	6.31006
ENSG00000170852.11	-0.238321	6.04293
ENSG00000117597.18	-0.240203	5.8958
ENSG00000113615.13	-0.240539	6.21494
ENSG00000153922.10	-0.240797	6.37705
ENSG00000011566.15	-0.241102	5.92442
ENSG00000168300.14	-0.2421	5.91306
ENSG00000105856.14	-0.242403	6.48893
ENSG00000151553.15	-0.242668	5.83438
ENSG00000140299.12	-0.243726	6.22378
ENSG00000165417.12	-0.245538	5.96817
ENSG00000115963.13	-0.245705	5.81925
ENSG00000070961.15	-0.245845	8.25846
ENSG00000198087.7	-0.246053	6.92422
ENSG00000198315.11	-0.246488	5.53577
ENSG00000197170.10	-0.247108	6.42922
ENSG00000073614.13	-0.247167	6.35826
ENSG00000153714.6	-0.247332	5.78074
ENSG00000205765.9	-0.247416	6.15324
ENSG00000023516.9	-0.247854	6.39071
ENSG00000138018.18	-0.248233	6.98634
ENSG00000134318.14	-0.24861	7.05242
ENSG00000102554.14	-0.249163	7.19858
ENSG00000100596.6	-0.249802	6.48574
ENSG00000154229.12	-0.250214	8.03127
ENSG00000132356.11	-0.250342	7.04633
ENSG00000108061.11	-0.250779	6.24546
ENSG00000198815.9	-0.251159	6.27225
ENSG00000182831.12	-0.251259	6.26814
ENSG00000179387.10	-0.251725	5.95277
ENSG00000033178.13	-0.254483	5.72958
ENSG00000171928.14	-0.254643	5.72328
ENSG00000100354.21	-0.254703	5.435
ENSG00000120071.14	-0.255314	6.43108
ENSG00000139324.12	-0.255442	5.97068
ENSG00000108984.15	-0.255514	6.79421
ENSG00000184743.13	-0.255679	6.99164
ENSG00000173276.14	-0.255679	5.17226
ENSG00000111859.17	-0.25603	6.0757
ENSG00000164944.12	-0.256795	6.32903
ENSG00000139697.14	-0.257035	7.07293
ENSG00000118985.16	-0.257218	5.66894
ENSG00000172840.7	-0.257473	5.45512
ENSG00000148429.14	-0.25763	5.49429
ENSG00000113810.16	-0.257661	5.97818
ENSG00000125107.18	-0.257836	8.08509
ENSG00000183475.12	-0.258063	5.20818
ENSG00000174106.3	-0.258293	5.16495
ENSG00000109452.12	-0.259329	5.16285
ENSG00000196470.12	-0.259783	5.80988
ENSG00000169375.16	-0.259891	6.54067
ENSG00000078699.21	-0.260311	5.17904
ENSG00000116574.6	-0.260927	5.38384
ENSG00000101577.9	-0.261401	6.0828
ENSG00000148516.21	-0.261707	5.05796
ENSG00000155304.6	-0.261885	7.30713
ENSG00000114346.13	-0.261943	6.70986
ENSG00000143457.11	-0.262141	6.51614
ENSG00000110367.13	-0.262369	7.13285
ENSG00000156273.16	-0.263036	5.72915
ENSG00000179715.13	-0.263054	6.21699
ENSG00000145868.16	-0.263594	5.31717
ENSG00000115966.17	-0.263886	6.28112
ENSG00000118246.14	-0.263893	5.15787
ENSG00000173575.21	-0.263964	6.31878
ENSG00000164031.17	-0.264082	5.75611
ENSG00000067992.15	-0.264134	4.9189
ENSG00000133059.17	-0.264273	5.58339
ENSG00000115816.15	-0.264687	6.26097
ENSG00000156011.17	-0.265032	5.84635
ENSG00000163946.13	-0.266145	6.31813
ENSG00000001167.14	-0.266267	5.07438
ENSG00000118965.14	-0.266557	5.42929
ENSG00000131437.15	-0.266962	5.50157
ENSG00000152219.5	-0.267725	4.96131
ENSG00000100219.16	-0.268963	8.2339
ENSG00000164190.19	-0.269517	6.23035
ENSG00000172869.14	-0.270094	5.61421
ENSG00000102158.19	-0.271861	8.36841
ENSG00000134717.18	-0.273906	5.56548
ENSG00000112242.15	-0.275338	5.03486
ENSG00000137486.17	-0.275432	6.16811
ENSG00000109184.15	-0.275654	5.59155
ENSG00000178971.16	-0.275717	5.85887
ENSG00000118873.16	-0.276325	6.33535
ENSG00000080345.18	-0.276518	6.08001
ENSG00000094916.16	-0.277647	7.93023
ENSG00000071794.16	-0.277938	5.92797
ENSG00000173145.11	-0.277972	5.02136
ENSG00000166225.8	-0.277997	4.7589
ENSG00000166439.6	-0.27817	4.76649
ENSG00000113532.13	-0.279514	7.17474
ENSG00000127804.13	-0.280364	6.33232
ENSG00000152104.12	-0.280428	5.46127
ENSG00000128590.5	-0.280836	7.46325
ENSG00000196792.12	-0.280857	6.17031
ENSG00000078177.14	-0.281309	5.06587
ENSG00000177463.15	-0.281702	5.91792
ENSG00000166510.14	-0.282531	4.92248
ENSG00000107290.14	-0.283141	6.82815
ENSG00000114796.16	-0.283177	5.71983
ENSG00000143322.21	-0.283272	6.09571
ENSG00000185728.17	-0.283473	6.67093
ENSG00000105793.15	-0.28368	4.87797
ENSG00000167378.8	-0.28386	5.4384
ENSG00000062650.19	-0.284667	5.58119
ENSG00000157540.21	-0.2848	5.87257
ENSG00000187257.16	-0.285028	5.17429
ENSG00000163110.15	-0.285225	9.47438
ENSG00000005483.21	-0.285405	6.72244
ENSG00000185477.5	-0.285511	6.50597
ENSG00000157450.15	-0.285843	5.91506
ENSG00000141446.11	-0.285976	4.90136
ENSG00000196865.4	-0.286246	5.55043
ENSG00000184083.12	-0.287193	5.29769
ENSG00000169118.18	-0.287572	5.83774
ENSG00000114861.20	-0.288217	4.84555
ENSG00000177853.14	-0.288309	5.48648
ENSG00000102531.16	-0.288529	6.61293
ENSG00000143970.17	-0.288657	6.16328
ENSG00000056586.16	-0.288903	6.17146
ENSG00000119231.11	-0.288915	5.13313
ENSG00000167291.16	-0.289288	6.66775
ENSG00000163659.13	-0.289648	4.88364
ENSG00000077684.16	-0.290972	6.78269
ENSG00000172954.13	-0.291568	5.65303
ENSG00000109787.13	-0.291811	6.58636
ENSG00000166068.13	-0.292165	5.45794
ENSG00000177485.7	-0.292486	5.89389
ENSG00000166025.18	-0.293475	5.52276
ENSG00000083642.19	-0.293736	5.15002
ENSG00000198862.14	-0.294686	5.29878
ENSG00000089916.18	-0.295018	5.11221
ENSG00000126814.7	-0.295024	4.73887
ENSG00000064393.16	-0.295048	7.14921
ENSG00000114423.22	-0.296256	4.50824
ENSG00000134987.11	-0.29688	5.82374
ENSG00000159459.12	-0.297196	5.29099
ENSG00000070018.9	-0.297296	7.09932
ENSG00000198160.14	-0.298323	5.44253
ENSG00000146587.18	-0.298511	5.11864
ENSG00000147050.14	-0.298641	5.03248
ENSG00000164080.13	-0.298661	4.79382
ENSG00000161813.22	-0.29891	6.58786
ENSG00000135679.25	-0.299395	6.81192
ENSG00000112837.17	-0.299453	5.8169
ENSG00000106799.13	-0.299977	6.13681
ENSG00000183309.11	-0.300356	5.8147
ENSG00000132952.12	-0.300655	4.5313
ENSG00000089775.11	-0.301298	4.73579
ENSG00000006432.15	-0.30205	5.03565
ENSG00000122008.15	-0.302129	5.18368
ENSG00000158711.13	-0.302349	6.22643
ENSG00000131725.14	-0.302554	4.9983
ENSG00000172572.6	-0.302835	6.3892
ENSG00000174485.15	-0.303078	5.87102
ENSG00000096717.12	-0.30321	5.99886
ENSG00000177200.17	-0.303299	6.75758
ENSG00000145734.19	-0.304	5.65665
ENSG00000121058.5	-0.304575	4.69039
ENSG00000113240.13	-0.304626	4.72188
ENSG00000272886.6	-0.305144	5.1416
ENSG00000134294.14	-0.305348	10.3381
ENSG00000213047.13	-0.305532	4.53876
ENSG00000170677.6	-0.3069	6.51374
ENSG00000157107.14	-0.307009	5.30097
ENSG00000163848.19	-0.307064	5.5919
ENSG00000167625.11	-0.307391	5.36202
ENSG00000136381.13	-0.307468	7.13587
ENSG00000075213.11	-0.30818	5.83729
ENSG00000116406.19	-0.308384	6.53869
ENSG00000171940.13	-0.309315	6.90822
ENSG00000163545.10	-0.31014	5.26291
ENSG00000173334.4	-0.310195	6.03763
ENSG00000125386.15	-0.310698	4.4658
ENSG00000115109.14	-0.310888	5.50767
ENSG00000114805.17	-0.310969	4.57913
ENSG00000164327.13	-0.311161	6.01501
ENSG00000054267.22	-0.312827	5.75583
ENSG00000111696.12	-0.31305	4.53773
ENSG00000123636.18	-0.313304	5.29315
ENSG00000137992.14	-0.313673	4.68969
ENSG00000151876.13	-0.314025	4.51329
ENSG00000116285.13	-0.3145	7.03389
ENSG00000131115.16	-0.314562	4.3153
ENSG00000119906.13	-0.314913	5.54324
ENSG00000172493.20	-0.315886	6.21457
ENSG00000113658.18	-0.315892	6.2073
ENSG00000138756.17	-0.315901	4.60829
ENSG00000198740.8	-0.316337	5.22971
ENSG00000188647.13	-0.316814	5.94641
ENSG00000092978.11	-0.317191	4.60217
ENSG00000125484.12	-0.317354	5.88158
ENSG00000183723.12	-0.318051	7.19372
ENSG00000180008.9	-0.31812	5.5723
ENSG00000141026.6	-0.319512	4.54784
ENSG00000136870.10	-0.31963	4.5081
ENSG00000163960.12	-0.31971	5.34215
ENSG00000118496.5	-0.319736	5.36743
ENSG00000121486.12	-0.321201	5.24611
ENSG00000105810.9	-0.321501	5.62507
ENSG00000058729.11	-0.322781	5.03839
ENSG00000139318.8	-0.322804	5.03272
ENSG00000131263.13	-0.323189	6.52585
ENSG00000164463.12	-0.323832	5.08595
ENSG00000183161.5	-0.323962	5.05943
ENSG00000162702.8	-0.324393	6.43796
ENSG00000274211.6	-0.325144	5.9243
ENSG00000138696.11	-0.325715	6.62589
ENSG00000164603.12	-0.32595	4.08663
ENSG00000132669.13	-0.326529	6.28451
ENSG00000100281.14	-0.326642	4.26416
ENSG00000177565.16	-0.326671	6.45566
ENSG00000128881.17	-0.3268	4.35254
ENSG00000116747.12	-0.327254	5.95705
ENSG00000257093.7	-0.327896	5.9974
ENSG00000170191.5	-0.328873	4.57724
ENSG00000144426.18	-0.328921	4.12878
ENSG00000125629.15	-0.329979	5.2086
ENSG00000137962.13	-0.330513	6.03337
ENSG00000125430.9	-0.330632	4.95164
ENSG00000032219.19	-0.332371	4.99386
ENSG00000168209.5	-0.332708	8.53981
ENSG00000117036.12	-0.333365	4.99765
ENSG00000183853.18	-0.334495	6.02167
ENSG00000113448.19	-0.335102	7.81178
ENSG00000180530.11	-0.335741	7.36293
ENSG00000119720.18	-0.336387	4.80355
ENSG00000116903.7	-0.336706	4.80538
ENSG00000165813.20	-0.337177	5.55483
ENSG00000153721.19	-0.33734	4.38036
ENSG00000169018.6	-0.33736	6.56423
ENSG00000171408.14	-0.337736	4.65849
ENSG00000170448.12	-0.337987	4.362
ENSG00000111816.8	-0.338225	5.42635
ENSG00000135245.10	-0.338699	5.82589
ENSG00000136603.14	-0.339058	6.37486
ENSG00000178974.10	-0.339923	5.46594
ENSG00000159256.13	-0.340002	4.63765
ENSG00000171453.20	-0.340372	4.50833
ENSG00000095015.6	-0.341101	5.54188
ENSG00000198466.12	-0.341118	4.38463
ENSG00000171150.9	-0.341255	5.67495
ENSG00000182372.9	-0.341296	4.71679
ENSG00000175595.14	-0.341787	4.8553
ENSG00000103489.12	-0.342119	4.07056
ENSG00000176018.13	-0.343901	5.88339
ENSG00000155393.13	-0.344206	4.98132
ENSG00000198040.10	-0.345947	5.07964
ENSG00000160551.11	-0.346807	7.54958
ENSG00000135870.11	-0.346854	5.30414
ENSG00000173848.19	-0.346934	7.23491
ENSG00000104343.21	-0.346958	5.19801
ENSG00000123908.12	-0.348001	6.34862
ENSG00000182150.16	-0.34811	4.96533
ENSG00000034677.13	-0.348886	7.01361
ENSG00000168172.9	-0.349363	5.72671
ENSG00000111727.12	-0.34956	3.88632
ENSG00000164118.13	-0.350083	3.92813
ENSG00000076053.10	-0.350266	4.54821
ENSG00000197579.8	-0.352861	5.17749
ENSG00000137770.14	-0.353202	4.51965
ENSG00000118412.12	-0.353631	3.84937
ENSG00000123700.4	-0.353831	5.27712
ENSG00000108590.11	-0.354841	3.84818
ENSG00000108256.9	-0.354856	7.63093
ENSG00000184564.11	-0.355104	4.19321
ENSG00000189079.17	-0.356208	5.86315
ENSG00000204977.10	-0.356617	4.5754
ENSG00000127334.10	-0.357227	5.1635
ENSG00000175105.7	-0.35751	3.97226
ENSG00000149346.15	-0.359159	4.62358
ENSG00000117724.13	-0.359622	4.3254
ENSG00000170802.16	-0.360007	4.93185
ENSG00000184588.18	-0.360526	6.02146
ENSG00000011114.15	-0.360647	5.74962
ENSG00000126070.20	-0.361972	4.15691
ENSG00000152147.11	-0.362031	4.43016
ENSG00000141298.19	-0.363258	5.13598
ENSG00000139517.9	-0.363321	3.67469
ENSG00000143507.18	-0.364977	4.09275
ENSG00000186812.13	-0.365634	4.70367
ENSG00000136997.19	-0.366004	6.99312
ENSG00000120696.9	-0.366286	4.0237
ENSG00000169903.7	-0.367765	4.84554
ENSG00000173542.8	-0.369394	5.05396
ENSG00000000457.14	-0.370091	4.50594
ENSG00000168813.17	-0.371334	6.17506
ENSG00000084093.17	-0.371343	5.49179
ENSG00000187240.16	-0.371974	4.51198
ENSG00000140006.11	-0.372188	4.58577
ENSG00000129317.14	-0.372381	5.11167
ENSG00000175895.4	-0.372502	4.47035
ENSG00000135913.11	-0.373065	4.40705
ENSG00000185278.15	-0.374622	4.04488
ENSG00000197056.11	-0.374631	3.56733
ENSG00000118564.15	-0.374886	5.27806
ENSG00000164631.19	-0.375015	5.291
ENSG00000204569.10	-0.375391	6.36247
ENSG00000107362.13	-0.375681	4.62221
ENSG00000106546.14	-0.376597	6.31989
ENSG00000175548.9	-0.377299	3.69615
ENSG00000143971.9	-0.377641	4.77768
ENSG00000101966.12	-0.378132	7.1399
ENSG00000213064.10	-0.378314	7.09401
ENSG00000281398.4	-0.379421	4.04599
ENSG00000142871.17	-0.380552	4.987
ENSG00000142065.14	-0.380615	4.05131
ENSG00000273033.2	-0.381209	4.0732
ENSG00000143479.17	-0.382852	4.21255
ENSG00000073282.13	-0.38435	3.97198
ENSG00000164916.11	-0.384574	6.40468
ENSG00000182963.10	-0.384729	4.69676
ENSG00000198455.4	-0.385001	4.81171
ENSG00000273038.2	-0.386113	4.44444
ENSG00000113595.15	-0.38673	4.53867
ENSG00000196150.13	-0.388174	3.51228
ENSG00000185658.13	-0.388378	5.48105
ENSG00000225830.13	-0.38972	3.96878
ENSG00000120868.13	-0.390629	4.42679
ENSG00000177683.14	-0.390705	5.58423
ENSG00000186130.5	-0.39128	4.38558
ENSG00000171466.10	-0.392394	4.48736
ENSG00000168646.13	-0.392845	3.81017
ENSG00000107938.18	-0.394859	4.4475
ENSG00000125848.10	-0.395709	6.77277
ENSG00000279207.1	-0.395976	4.79901
ENSG00000115421.13	-0.396803	4.46872
ENSG00000157741.15	-0.397035	4.88606
ENSG00000183421.12	-0.39827	4.34925
ENSG00000217128.12	-0.399136	5.82704
ENSG00000172379.21	-0.400729	5.77381
ENSG00000188215.10	-0.400819	4.03295
ENSG00000241388.5	-0.401367	4.75124
ENSG00000155545.19	-0.401406	5.02767
ENSG00000113369.9	-0.401484	5.80302
ENSG00000033800.13	-0.402641	6.15877
ENSG00000185875.13	-0.402708	4.43124
ENSG00000177888.7	-0.4037	5.51142
ENSG00000234616.8	-0.405097	4.97957
ENSG00000139263.11	-0.406363	3.83312
ENSG00000171988.19	-0.41162	6.16392
ENSG00000180318.4	-0.413017	5.34868
ENSG00000122482.21	-0.41498	5.51237
ENSG00000175073.8	-0.416952	5.47062
ENSG00000114541.15	-0.417965	3.4877
ENSG00000174206.12	-0.418358	4.72218
ENSG00000006459.11	-0.419948	4.40268
ENSG00000172795.16	-0.423924	4.7071
ENSG00000198265.12	-0.424602	5.47955
ENSG00000179454.13	-0.424744	4.43808
ENSG00000196233.13	-0.426108	6.20468
ENSG00000188994.13	-0.426433	4.84559
ENSG00000110066.15	-0.429125	5.65295
ENSG00000137947.12	-0.430834	4.28582
ENSG00000258634.3	-0.431361	3.27106
ENSG00000176371.14	-0.43212	3.94304
ENSG00000174579.4	-0.432991	4.61475
ENSG00000140153.17	-0.436917	4.78772
ENSG00000189308.11	-0.438076	4.07106
ENSG00000139926.15	-0.43919	3.73423
ENSG00000114933.16	-0.440555	4.49695
ENSG00000173889.16	-0.440955	5.71421
ENSG00000004799.8	-0.443822	6.76262
ENSG00000145780.8	-0.445415	4.76006
ENSG00000139132.14	-0.445971	3.81497
ENSG00000101040.19	-0.446023	5.13415
ENSG00000274070.2	-0.446783	6.52507
ENSG00000165494.11	-0.448818	5.77218
ENSG00000109381.19	-0.450782	4.30079
ENSG00000171681.12	-0.452988	5.04556
ENSG00000095574.11	-0.453283	4.44948
ENSG00000150347.16	-0.454963	5.31064
ENSG00000198774.5	-0.457388	5.12055
ENSG00000120616.16	-0.458006	5.22463
ENSG00000197961.11	-0.459664	4.52682
ENSG00000213096.10	-0.460395	3.91427
ENSG00000112773.16	-0.461301	5.17614
ENSG00000105497.8	-0.461412	3.61594
ENSG00000163637.13	-0.461591	4.54916
ENSG00000185947.15	-0.465328	3.86671
ENSG00000198799.12	-0.470267	4.25586
ENSG00000113441.16	-0.473325	6.57047
ENSG00000181634.8	-0.474043	7.34715
ENSG00000160062.15	-0.479414	2.8496
ENSG00000143179.16	-0.484609	6.289
ENSG00000164284.15	-0.488344	4.75181
ENSG00000197782.14	-0.492036	5.52223
ENSG00000189164.15	-0.496063	3.10196
ENSG00000170871.12	-0.500159	6.24369
ENSG00000062370.16	-0.501509	2.59232
ENSG00000107984.10	-0.503272	7.33635
ENSG00000162396.6	-0.507988	3.21636
ENSG00000183023.18	-0.508597	3.07846
ENSG00000104447.12	-0.51152	4.77712
ENSG00000269343.8	-0.512465	4.56576
ENSG00000189042.13	-0.514725	3.57743
ENSG00000005889.15	-0.517562	5.62574
ENSG00000083817.9	-0.518098	2.71904
ENSG00000260804.3	-0.518368	4.00613
ENSG00000080854.15	-0.518582	2.81468
ENSG00000154822.18	-0.522886	3.45403
ENSG00000178502.6	-0.524454	3.53003
ENSG00000078401.7	-0.52539	5.80857
ENSG00000119938.9	-0.525762	3.61998
ENSG00000187187.14	-0.530044	3.50529
ENSG00000197566.10	-0.537527	3.22541
ENSG00000279348.1	-0.540164	2.404
ENSG00000117000.9	-0.541275	4.45968
ENSG00000167384.10	-0.554951	3.98078
ENSG00000186300.12	-0.557642	2.27668
ENSG00000129315.11	-0.563432	6.12097
ENSG00000256294.8	-0.565416	2.96804
ENSG00000152382.6	-0.570774	4.15712
ENSG00000174125.8	-0.571955	3.13414
ENSG00000114739.14	-0.578813	4.27754
ENSG00000158987.21	-0.579091	3.30873
ENSG00000196357.11	-0.583133	3.02232
ENSG00000130518.17	-0.584964	2.36354
ENSG00000169155.10	-0.585421	3.92981
ENSG00000157429.16	-0.592022	2.39601
ENSG00000152193.8	-0.592336	3.72735
ENSG00000181896.12	-0.594804	2.41846
ENSG00000261799.1	-0.611854	2.93294
ENSG00000173611.17	-0.631772	3.12889
ENSG00000130544.12	-0.632989	3.18958
ENSG00000272556.2	-0.639803	2.29767
ENSG00000125968.9	-0.641694	5.80623
ENSG00000228409.6	-0.664065	1.61486
ENSG00000182359.15	-0.664265	1.75237
ENSG00000137033.11	-0.664364	2.22189
ENSG00000182700.5	-0.672827	3.24098
ENSG00000184995.7	-0.673353	1.84475
ENSG00000136866.13	-0.700657	2.42621
ENSG00000256683.7	-0.722913	1.6224
ENSG00000127311.9	-0.723981	2.84424
ENSG00000173480.11	-0.733511	2.59967
ENSG00000256087.7	-0.737757	2.29056
ENSG00000260917.1	-0.754233	3.1333
ENSG00000197933.13	-0.78262	2.13265
ENSG00000267519.6	-0.7957	3.0022
ENSG00000274349.4	-0.803663	1.70768
ENSG00000186272.12	-0.810396	2.35737
ENSG00000257354.2	-0.818548	2.90291
ENSG00000175311.7	-0.820644	2.24
ENSG00000105708.9	-0.844301	1.6441
ENSG00000278129.2	-0.855962	3.64783
ENSG00000231607.12	-0.923915	0.702365
ENSG00000140807.7	-0.928603	3.00647
ENSG00000261326.4	-0.968596	1.48538
ENSG00000149050.10	-0.998998	0.617573
ENSG00000181007.9	-1.00011	1.17894
ENSG00000171970.13	-1.05274	0.898015
ENSG00000198650.11	-1.05878	0.234706
ENSG00000258768.2	-1.11123	0.335626
ENSG00000276168.1	-1.12472	4.00001
ENSG00000271936.1	-1.17646	0.278056
ENSG00000275180.1	-1.17741	1.83244
ENSG00000215817.7	-1.32248	-0.590832
ENSG00000182742.6	-1.32673	0.0944932
ENSG00000270069.1	-1.37877	0.77197
ENSG00000271971.1	-1.5307	0.4046
ENSG00000281501.1	-1.63291	-0.571386
ENSG00000210195.2	-1.78686	2.17771
ENSG00000279289.1	-1.94665	-0.588692
ENSG00000279518.1	-1.98323	-0.53245
ENSG00000267838.2	-2.33925	-0.829112
ENSG00000228526.7	-2.72885	3.13454

## Sheet: RNAlater_BR4h
	logFC	logCPM	макс(logFC)	мин(logFC)	total 8777 DE genes
ENSG00000223459.6	-3.88959	-0.335803	3.28189	-3.88959
ENSG00000164532.11	-3.63507	-0.161398
ENSG00000257315.2	-3.16774	0.695226
ENSG00000233757.6	-3.06533	-0.343862
ENSG00000205810.8	-2.96841	-0.84185
ENSG00000240303.8	-2.86942	0.255963
ENSG00000214814.7	-2.76208	-0.0794712
ENSG00000219642.2	-2.74915	-0.649578
ENSG00000205746.9	-2.72743	-0.0246572
ENSG00000047936.10	-2.65885	-0.257874
ENSG00000001630.17	-2.6558	3.10084
ENSG00000257743.8	-2.56868	0.712464
ENSG00000168412.6	-2.53242	-0.84235
ENSG00000197258.5	-2.43342	-0.76411
ENSG00000249158.6	-2.36312	2.61821
ENSG00000235500.2	-2.36218	0.116548
ENSG00000229368.1	-2.27935	-0.876916
ENSG00000204962.6	-2.2727	-0.819406
ENSG00000257594.4	-2.24573	1.30693
ENSG00000113249.13	-2.21073	6.1759
ENSG00000254788.7	-2.16985	-0.961312
ENSG00000243232.6	-2.14037	3.94849
ENSG00000112245.12	-2.11073	0.493612
ENSG00000153292.16	-2.09688	-1.02495
ENSG00000279348.1	-2.04973	2.404
ENSG00000255046.1	-2.04671	-0.498186
ENSG00000185164.14	-1.95674	4.57445
ENSG00000265660.1	-1.94996	0.0121392
ENSG00000225264.3	-1.94205	1.00394
ENSG00000226549.3	-1.91218	0.576399
ENSG00000055813.6	-1.89438	-0.183099
ENSG00000251664.5	-1.85411	3.46496
ENSG00000146122.17	-1.84759	-0.680023
ENSG00000011677.13	-1.82935	-0.168517
ENSG00000170011.14	-1.82657	-0.453179
ENSG00000278915.1	-1.7957	-0.900231
ENSG00000111254.8	-1.77117	-0.235115
ENSG00000156869.13	-1.75761	1.96675
ENSG00000253710.4	-1.7522	3.28023
ENSG00000172817.4	-1.75077	0.17471
ENSG00000037749.12	-1.75051	4.64435
ENSG00000109265.14	-1.74252	0.555248
ENSG00000177197.7	-1.69768	-0.40176
ENSG00000214199.3	-1.69755	2.10969
ENSG00000105388.15	-1.69134	3.5996
ENSG00000139973.16	-1.68413	-0.242909
ENSG00000103226.18	-1.67969	3.37513
ENSG00000271254.6	-1.67936	2.86673
ENSG00000050030.15	-1.6726	-0.841776
ENSG00000115165.10	-1.67131	-0.119725
ENSG00000204385.12	-1.65898	-0.73234
ENSG00000253525.1	-1.65493	0.413087
ENSG00000164440.15	-1.65289	0.167921
ENSG00000165891.16	-1.65188	0.104408
ENSG00000263563.6	-1.64998	0.859527
ENSG00000259612.1	-1.64808	0.834042
ENSG00000188013.6	-1.64338	-0.25776
ENSG00000178502.6	-1.63901	3.53003
ENSG00000144426.18	-1.63513	4.12878
ENSG00000182224.12	-1.61612	1.98692
ENSG00000106772.18	-1.61566	-0.600164
ENSG00000230445.4	-1.60344	0.806119
ENSG00000283041.1	-1.60263	-0.119415
ENSG00000245205.3	-1.60133	2.63955
ENSG00000188211.9	-1.57784	4.13604
ENSG00000231683.6	-1.57467	4.37412
ENSG00000204967.12	-1.56306	3.79778
ENSG00000082175.15	-1.5581	-0.900424
ENSG00000132718.9	-1.55361	2.79208
ENSG00000080561.13	-1.5457	4.27826
ENSG00000100129.18	-1.53942	7.36986
ENSG00000207631.1	-1.53765	-0.73199
ENSG00000254944.1	-1.53337	0.0382333
ENSG00000256139.2	-1.51813	-0.335456
ENSG00000268089.3	-1.51754	-0.888627
ENSG00000171320.15	-1.50367	1.32325
ENSG00000271662.1	-1.50333	-0.303149
ENSG00000230787.1	-1.49432	0.0806881
ENSG00000057704.13	-1.4923	-0.344015
ENSG00000184305.15	-1.48219	0.146294
ENSG00000213235.3	-1.47739	0.745047
ENSG00000007062.11	-1.47407	-0.453029
ENSG00000186871.7	-1.47382	0.543588
ENSG00000229848.1	-1.46955	0.635511
ENSG00000156875.14	-1.46651	0.169158
ENSG00000150093.19	-1.46397	10.7805
ENSG00000198929.13	-1.46242	0.96104
ENSG00000185900.10	-1.45971	1.6786
ENSG00000225151.10	-1.44856	-0.639413
ENSG00000255408.4	-1.44388	2.32859
ENSG00000142178.9	-1.43965	0.12267
ENSG00000263001.6	-1.42759	6.04364
ENSG00000240184.7	-1.42183	2.19699
ENSG00000276547.1	-1.41825	1.2486
ENSG00000145700.9	-1.41412	0.756301
ENSG00000151846.8	-1.40896	-0.385366
ENSG00000146530.14	-1.40166	1.93996
ENSG00000151623.15	-1.39552	0.0991063
ENSG00000224093.5	-1.3836	-0.600226
ENSG00000237350.1	-1.38098	-0.507193
ENSG00000261115.6	-1.37202	3.43267
ENSG00000257335.8	-1.36917	3.43202
ENSG00000113712.18	-1.36835	6.78565
ENSG00000171004.18	-1.35853	2.24411
ENSG00000196205.8	-1.35739	3.75448
ENSG00000254221.2	-1.35622	0.940527
ENSG00000204965.9	-1.34454	1.90015
ENSG00000089505.17	-1.33315	1.10801
ENSG00000242689.3	-1.3308	-0.453234
ENSG00000214185.3	-1.32698	-0.731653
ENSG00000138448.12	-1.32059	7.94771
ENSG00000169760.17	-1.31628	0.741891
ENSG00000261609.7	-1.31556	2.43955
ENSG00000072840.13	-1.31392	4.79044
ENSG00000133687.16	-1.3067	2.75431
ENSG00000248383.4	-1.30116	4.62931
ENSG00000254893.6	-1.3011	-0.488399
ENSG00000137486.17	-1.3008	6.16811
ENSG00000271361.1	-1.29456	1.73838
ENSG00000183023.18	-1.29268	3.07846
ENSG00000162669.16	-1.2917	-0.721492
ENSG00000230555.2	-1.28894	0.876023
ENSG00000146858.8	-1.28804	2.96279
ENSG00000172915.18	-1.27541	5.81596
ENSG00000273760.1	-1.27338	0.414345
ENSG00000260947.1	-1.27329	-0.0993919
ENSG00000079482.13	-1.27215	4.74212
ENSG00000154874.15	-1.27161	-0.368402
ENSG00000197635.10	-1.26716	0.501348
ENSG00000102384.13	-1.2639	0.792967
ENSG00000264717.5	-1.26118	0.819043
ENSG00000108582.12	-1.25896	9.36583
ENSG00000198829.6	-1.2548	4.04596
ENSG00000156218.13	-1.25184	-0.376612
ENSG00000121005.9	-1.25127	-0.543418
ENSG00000233396.8	-1.25076	0.0619645
ENSG00000005471.17	-1.25007	-0.0927315
ENSG00000175426.11	-1.24983	-0.176304
ENSG00000259479.6	-1.24946	0.230147
ENSG00000264570.1	-1.24651	-0.219715
ENSG00000168615.12	-1.24636	8.99361
ENSG00000180535.3	-1.24612	1.68868
ENSG00000153107.13	-1.24522	4.37434
ENSG00000156535.15	-1.24071	7.14719
ENSG00000114248.10	-1.24046	0.261145
ENSG00000000971.15	-1.2386	8.23832
ENSG00000103888.17	-1.23619	2.4268
ENSG00000198406.7	-1.23161	0.584865
ENSG00000172986.13	-1.22942	0.340544
ENSG00000233476.3	-1.22699	2.11475
ENSG00000137642.13	-1.22677	5.28786
ENSG00000187801.15	-1.22456	0.927194
ENSG00000177694.16	-1.22303	0.251593
ENSG00000109971.14	-1.22247	10.2609
ENSG00000101445.10	-1.22049	1.3586
ENSG00000269374.1	-1.21739	1.0928
ENSG00000162924.14	-1.2162	2.83915
ENSG00000179331.3	-1.21376	-0.46123
ENSG00000134899.21	-1.21139	0.475199
ENSG00000145147.20	-1.20862	1.55128
ENSG00000159905.14	-1.20725	-0.118917
ENSG00000133863.8	-1.20544	0.0934075
ENSG00000130038.10	-1.20515	0.456245
ENSG00000135373.12	-1.20364	6.32116
ENSG00000162849.16	-1.19782	-0.00632362
ENSG00000145242.13	-1.1963	1.65753
ENSG00000164342.12	-1.18991	2.06115
ENSG00000183098.11	-1.18848	3.6219
ENSG00000186952.15	-1.18413	-0.497966
ENSG00000174371.17	-1.18378	0.822195
ENSG00000196104.11	-1.18308	0.272637
ENSG00000238062.6	-1.17821	-0.54339
ENSG00000047365.12	-1.17713	2.06555
ENSG00000105810.9	-1.17669	5.62507
ENSG00000072274.13	-1.17626	8.7491
ENSG00000198961.10	-1.17625	7.47971
ENSG00000197822.11	-1.17551	4.3682
ENSG00000140526.18	-1.17329	8.09054
ENSG00000227477.1	-1.1713	-0.312072
ENSG00000112297.15	-1.17019	1.10813
ENSG00000068489.12	-1.17007	2.62306
ENSG00000179750.16	-1.16992	0.856045
ENSG00000250144.1	-1.168	0.110789
ENSG00000115414.19	-1.16643	10.8543
ENSG00000115616.3	-1.16533	4.13776
ENSG00000187554.14	-1.15991	0.659776
ENSG00000135842.17	-1.15958	7.14953
ENSG00000247735.2	-1.15912	1.65426
ENSG00000175556.17	-1.1581	3.47171
ENSG00000231752.6	-1.15591	-0.226945
ENSG00000223529.1	-1.15491	-0.453729
ENSG00000159459.12	-1.15436	5.29099
ENSG00000012048.22	-1.15162	3.78168
ENSG00000275325.4	-1.15013	-0.752907
ENSG00000272046.1	-1.1494	0.250854
ENSG00000188636.4	-1.14892	5.67561
ENSG00000198677.11	-1.14647	7.3414
ENSG00000223546.7	-1.13889	1.85559
ENSG00000214654.8	-1.1383	2.5119
ENSG00000196305.17	-1.1369	9.36627
ENSG00000157064.11	-1.13651	3.69385
ENSG00000229953.1	-1.13474	3.13238
ENSG00000248905.9	-1.13419	4.65204
ENSG00000178385.15	-1.13368	3.91388
ENSG00000150471.16	-1.13279	0.12792
ENSG00000158966.16	-1.13224	2.9746
ENSG00000162620.16	-1.13224	1.47099
ENSG00000204174.8	-1.12805	1.45448
ENSG00000136155.17	-1.1276	0.43592
ENSG00000135218.19	-1.12758	-0.690097
ENSG00000164307.13	-1.12258	6.01004
ENSG00000197763.17	-1.12202	3.30823
ENSG00000135960.10	-1.1202	3.53287
ENSG00000102753.10	-1.11649	5.68137
ENSG00000233369.7	-1.11611	3.10464
ENSG00000180336.18	-1.11588	2.93609
ENSG00000118804.8	-1.11287	0.0067251
ENSG00000166046.11	-1.11191	4.75008
ENSG00000064651.14	-1.10975	8.81353
ENSG00000007314.12	-1.10602	-0.197696
ENSG00000186063.13	-1.10589	5.03544
ENSG00000114346.13	-1.10527	6.70986
ENSG00000074695.6	-1.10182	8.65712
ENSG00000107518.18	-1.10122	4.24403
ENSG00000175175.6	-1.1006	0.293729
ENSG00000239407.5	-1.09947	1.06524
ENSG00000188559.15	-1.09945	6.32003
ENSG00000100490.9	-1.09887	1.95962
ENSG00000141338.14	-1.09796	2.86967
ENSG00000241316.8	-1.09775	3.55933
ENSG00000144452.15	-1.09574	5.63076
ENSG00000171241.9	-1.09512	2.38726
ENSG00000185070.11	-1.09413	-0.764373
ENSG00000132837.15	-1.09014	1.40452
ENSG00000112893.9	-1.08898	7.06166
ENSG00000111647.13	-1.08691	5.35972
ENSG00000038427.16	-1.08526	8.80216
ENSG00000188419.14	-1.08523	5.67565
ENSG00000169432.16	-1.08455	3.84802
ENSG00000092969.12	-1.08194	5.84993
ENSG00000041353.10	-1.07953	6.25241
ENSG00000188452.14	-1.07801	1.84308
ENSG00000060749.15	-1.07655	6.14463
ENSG00000243547.1	-1.07462	-0.55234
ENSG00000082805.20	-1.07339	5.7328
ENSG00000023516.9	-1.06923	6.39071
ENSG00000047597.7	-1.06904	1.80488
ENSG00000141052.17	-1.06762	1.69377
ENSG00000151617.17	-1.06521	2.45301
ENSG00000003989.17	-1.06202	7.40539
ENSG00000179119.15	-1.06147	5.80574
ENSG00000198589.13	-1.06062	5.96668
ENSG00000124429.18	-1.0605	5.26586
ENSG00000019991.18	-1.05868	1.35081
ENSG00000153993.13	-1.05614	1.7571
ENSG00000090889.12	-1.05535	2.62585
ENSG00000250722.6	-1.05379	2.46036
ENSG00000068796.16	-1.05278	5.66363
ENSG00000169504.15	-1.05264	7.40831
ENSG00000142149.9	-1.05207	3.29556
ENSG00000116641.18	-1.05193	5.18792
ENSG00000125107.18	-1.05024	8.08509
ENSG00000134352.20	-1.05	8.88883
ENSG00000091129.20	-1.04873	8.10786
ENSG00000124459.12	-1.0481	4.53979
ENSG00000116675.16	-1.04735	3.20482
ENSG00000122512.16	-1.04707	3.9164
ENSG00000197081.14	-1.04669	8.1405
ENSG00000163935.14	-1.04611	3.65017
ENSG00000137145.20	-1.04432	6.56768
ENSG00000100147.13	-1.04401	1.56558
ENSG00000198056.15	-1.04204	2.20591
ENSG00000119508.18	-1.04189	0.622742
ENSG00000010404.18	-1.04159	3.1192
ENSG00000166148.3	-1.04147	0.610434
ENSG00000163362.11	-1.04137	5.17323
ENSG00000235847.2	-1.04064	2.82459
ENSG00000147251.15	-1.04014	4.85543
ENSG00000196620.10	-1.03726	0.0189449
ENSG00000159399.9	-1.0362	0.901275
ENSG00000169116.11	-1.03507	5.58393
ENSG00000164187.7	-1.0335	5.35383
ENSG00000166025.18	-1.03157	5.52276
ENSG00000169855.20	-1.0315	6.20311
ENSG00000160218.13	-1.03127	4.55899
ENSG00000078018.19	-1.03107	4.83639
ENSG00000008086.12	-1.02941	5.01104
ENSG00000243156.9	-1.02908	4.32806
ENSG00000257790.1	-1.02879	-0.0715913
ENSG00000135049.15	-1.02815	5.16173
ENSG00000259207.7	-1.02575	0.708125
ENSG00000259319.1	-1.02563	1.05617
ENSG00000197385.6	-1.02167	1.19128
ENSG00000215817.7	-1.02142	-0.590832
ENSG00000139734.19	-1.01952	1.15491
ENSG00000188611.15	-1.0187	-0.197961
ENSG00000172296.13	-1.01713	3.9296
ENSG00000134709.11	-1.01542	3.97995
ENSG00000119408.16	-1.01368	4.54395
ENSG00000117500.13	-1.01363	7.47034
ENSG00000176658.17	-1.01266	1.94182
ENSG00000012174.12	-1.01058	6.93239
ENSG00000102699.6	-1.01032	6.88955
ENSG00000138780.14	-1.01005	3.89542
ENSG00000145391.13	-1.0096	7.24471
ENSG00000235105.1	-1.00856	0.104963
ENSG00000141424.13	-1.00687	7.09716
ENSG00000134121.10	-1.00625	4.08964
ENSG00000164323.14	-1.00617	5.96363
ENSG00000018236.15	-1.00509	8.62112
ENSG00000152402.10	-1.00431	0.7725
ENSG00000147082.17	-1.00302	1.51264
ENSG00000188167.9	-1.00232	0.954554
ENSG00000214249.3	-1.00142	-0.0119534
ENSG00000196482.17	-1.00137	-0.0453307
ENSG00000233912.1	-0.999578	0.110927
ENSG00000212916.4	-0.998749	1.1252
ENSG00000106804.7	-0.998709	7.19053
ENSG00000111885.7	-0.997248	1.98192
ENSG00000165821.12	-0.996738	3.21045
ENSG00000150712.11	-0.996448	5.98008
ENSG00000046604.13	-0.996374	7.81318
ENSG00000136492.8	-0.995434	1.38524
ENSG00000054983.17	-0.995415	6.48968
ENSG00000164197.12	-0.994472	-0.242637
ENSG00000091409.15	-0.994106	6.95417
ENSG00000205940.8	-0.992191	1.94658
ENSG00000157077.14	-0.991157	5.54453
ENSG00000168843.14	-0.989802	1.27322
ENSG00000262879.6	-0.989779	4.53509
ENSG00000176994.11	-0.989581	6.47311
ENSG00000225031.1	-0.988148	0.79864
ENSG00000130363.11	-0.988146	4.35308
ENSG00000024526.17	-0.986542	2.25087
ENSG00000133138.20	-0.985465	4.43821
ENSG00000135766.9	-0.984327	3.86718
ENSG00000148700.15	-0.983155	5.91885
ENSG00000078177.14	-0.982598	5.06587
ENSG00000133135.14	-0.982108	-0.24983
ENSG00000151320.11	-0.982085	2.6253
ENSG00000078747.15	-0.981394	6.51479
ENSG00000173705.9	-0.981365	0.334641
ENSG00000002549.12	-0.981034	5.07743
ENSG00000167306.20	-0.980923	4.14861
ENSG00000117009.12	-0.980489	-0.10608
ENSG00000140262.17	-0.97994	7.23879
ENSG00000154655.15	-0.979775	0.214578
ENSG00000065060.17	-0.979681	5.92178
ENSG00000109790.16	-0.97896	7.43412
ENSG00000165895.19	-0.977785	5.26549
ENSG00000058063.16	-0.977126	5.35377
ENSG00000136010.14	-0.975673	6.25122
ENSG00000085491.17	-0.974474	5.53218
ENSG00000092148.13	-0.974101	7.93922
ENSG00000111670.16	-0.973659	5.84492
ENSG00000123243.15	-0.973191	3.45121
ENSG00000107731.12	-0.972615	0.963389
ENSG00000006125.18	-0.972056	8.82234
ENSG00000120063.10	-0.971965	7.28011
ENSG00000185477.5	-0.969734	6.50597
ENSG00000136881.11	-0.9692	3.34016
ENSG00000074621.14	-0.969187	4.86338
ENSG00000138449.10	-0.968249	5.7244
ENSG00000153827.13	-0.967872	7.44871
ENSG00000118922.17	-0.967721	1.44027
ENSG00000205413.8	-0.967624	3.46911
ENSG00000154188.10	-0.966737	2.57282
ENSG00000198925.12	-0.96512	5.11366
ENSG00000214455.4	-0.964759	3.32648
ENSG00000148773.14	-0.964708	4.15829
ENSG00000137801.11	-0.964193	6.52748
ENSG00000081803.16	-0.963185	3.66531
ENSG00000170381.14	-0.962223	1.74992
ENSG00000001629.10	-0.961693	6.84592
ENSG00000131381.12	-0.960104	5.27432
ENSG00000113083.14	-0.959296	1.11234
ENSG00000069248.12	-0.959226	5.64806
ENSG00000197779.13	-0.957119	3.45192
ENSG00000179277.9	-0.956984	1.13468
ENSG00000124374.9	-0.956939	0.986681
ENSG00000112992.18	-0.953396	6.09582
ENSG00000131016.17	-0.952975	7.75559
ENSG00000021826.16	-0.951489	4.92816
ENSG00000172292.14	-0.9511	6.88536
ENSG00000169446.5	-0.950266	6.24012
ENSG00000232472.1	-0.949681	-0.154297
ENSG00000160007.19	-0.949094	8.2316
ENSG00000248866.1	-0.948871	1.35949
ENSG00000123838.11	-0.947104	5.86248
ENSG00000075223.14	-0.945599	7.73175
ENSG00000099219.14	-0.945265	8.13037
ENSG00000214562.14	-0.945179	0.0753913
ENSG00000198580.7	-0.943947	0.0748875
ENSG00000112249.14	-0.943162	5.86378
ENSG00000071537.14	-0.942975	8.87046
ENSG00000113389.16	-0.942943	3.01821
ENSG00000205339.10	-0.942798	8.49131
ENSG00000136868.11	-0.94084	6.21208
ENSG00000132549.18	-0.939205	5.769
ENSG00000253341.1	-0.938801	1.85976
ENSG00000164168.8	-0.93833	5.92917
ENSG00000106006.6	-0.936596	0.79184
ENSG00000198554.12	-0.934446	2.73904
ENSG00000166147.13	-0.933683	4.88404
ENSG00000233251.8	-0.932827	0.492879
ENSG00000163629.13	-0.93274	5.56801
ENSG00000112414.15	-0.931758	6.88797
ENSG00000184156.17	-0.930427	0.443126
ENSG00000152894.14	-0.929806	7.20725
ENSG00000249855.1	-0.92792	1.23557
ENSG00000172380.6	-0.927655	7.90916
ENSG00000138757.14	-0.92732	7.5211
ENSG00000138018.18	-0.926573	6.98634
ENSG00000048052.21	-0.926551	-0.212769
ENSG00000229970.3	-0.926464	0.859285
ENSG00000111052.7	-0.924655	2.58171
ENSG00000144063.3	-0.92146	3.02303
ENSG00000189195.13	-0.920985	2.20813
ENSG00000152127.9	-0.919386	5.31087
ENSG00000073711.11	-0.919234	2.92855
ENSG00000105976.15	-0.918718	8.51564
ENSG00000133083.14	-0.918616	0.482953
ENSG00000259495.3	-0.918542	3.80452
ENSG00000135677.11	-0.918279	8.73774
ENSG00000175970.11	-0.918259	6.5282
ENSG00000233913.7	-0.917717	-0.377639
ENSG00000187955.12	-0.916397	1.90507
ENSG00000147041.12	-0.916394	1.69281
ENSG00000280173.1	-0.915776	1.0803
ENSG00000112078.14	-0.915471	5.79991
ENSG00000101974.14	-0.915451	5.63976
ENSG00000170959.14	-0.914837	1.83652
ENSG00000151239.13	-0.913588	6.47793
ENSG00000080493.17	-0.913434	4.49613
ENSG00000198862.14	-0.912057	5.29878
ENSG00000060982.15	-0.911248	5.04319
ENSG00000154229.12	-0.910883	8.03127
ENSG00000028116.17	-0.908847	4.57402
ENSG00000137992.14	-0.908635	4.68969
ENSG00000118193.12	-0.905547	2.27857
ENSG00000011405.13	-0.905288	7.19936
ENSG00000126878.13	-0.905275	0.913405
ENSG00000173210.19	-0.905113	2.98348
ENSG00000126500.3	-0.904944	1.85885
ENSG00000148358.19	-0.904044	7.43372
ENSG00000232284.7	-0.903855	0.203095
ENSG00000136193.17	-0.899931	7.96402
ENSG00000079112.10	-0.89987	7.55638
ENSG00000163291.14	-0.897335	3.89406
ENSG00000132881.12	-0.895071	2.18498
ENSG00000138768.14	-0.893718	7.23162
ENSG00000120278.16	-0.893473	2.52627
ENSG00000109654.15	-0.89299	2.67056
ENSG00000177888.7	-0.892899	5.51142
ENSG00000170871.12	-0.891932	6.24369
ENSG00000163513.18	-0.889958	8.45401
ENSG00000176148.16	-0.889522	4.96544
ENSG00000101752.11	-0.889418	6.29346
ENSG00000157500.12	-0.888598	5.43418
ENSG00000135828.11	-0.887784	3.34969
ENSG00000054523.17	-0.887314	5.9212
ENSG00000173480.11	-0.885591	2.59967
ENSG00000198718.13	-0.885366	5.46139
ENSG00000187240.16	-0.885284	4.51198
ENSG00000118596.12	-0.884542	2.72491
ENSG00000102452.17	-0.884263	2.31171
ENSG00000164742.16	-0.884171	5.28065
ENSG00000139505.11	-0.882465	5.75951
ENSG00000163820.15	-0.881919	5.41397
ENSG00000112419.14	-0.88152	4.64389
ENSG00000147050.14	-0.881515	5.03248
ENSG00000007237.18	-0.880865	2.15735
ENSG00000144369.13	-0.880853	4.34271
ENSG00000173930.9	-0.880758	2.73017
ENSG00000177076.6	-0.880607	1.00039
ENSG00000113790.11	-0.880339	2.93855
ENSG00000091157.13	-0.879703	4.54021
ENSG00000134982.17	-0.879639	5.47703
ENSG00000131558.15	-0.878982	6.68513
ENSG00000073849.15	-0.877551	4.91299
ENSG00000277053.4	-0.876803	1.20564
ENSG00000067704.10	-0.876677	7.78379
ENSG00000145362.19	-0.875986	3.0432
ENSG00000108091.11	-0.875914	6.87473
ENSG00000136758.18	-0.875732	8.00951
ENSG00000151491.14	-0.875585	7.59958
ENSG00000088930.8	-0.874429	7.46108
ENSG00000134762.17	-0.874282	2.16137
ENSG00000066777.9	-0.873516	6.46799
ENSG00000134313.15	-0.873279	6.69444
ENSG00000176018.13	-0.873256	5.88339
ENSG00000111799.21	-0.872329	6.90599
ENSG00000115677.17	-0.872165	9.54408
ENSG00000120054.12	-0.872155	-0.242247
ENSG00000107186.16	-0.871773	5.92445
ENSG00000123104.12	-0.870743	4.88214
ENSG00000226038.5	-0.870506	-0.146872
ENSG00000198734.11	-0.870503	2.61321
ENSG00000256594.8	-0.870347	-0.0315458
ENSG00000055208.19	-0.869681	6.63137
ENSG00000054793.14	-0.869554	7.43152
ENSG00000149531.15	-0.869004	3.36472
ENSG00000031081.11	-0.868961	2.71599
ENSG00000087299.12	-0.867997	3.98289
ENSG00000158125.10	-0.867043	1.73463
ENSG00000173517.10	-0.866825	5.59838
ENSG00000138193.15	-0.86665	5.37059
ENSG00000169862.19	-0.865906	1.16254
ENSG00000072364.13	-0.865394	7.48214
ENSG00000115109.14	-0.864499	5.50767
ENSG00000186951.16	-0.863492	4.82687
ENSG00000196678.14	-0.861917	4.0693
ENSG00000279145.2	-0.861424	0.423358
ENSG00000101846.7	-0.86135	5.69667
ENSG00000168438.15	-0.86127	4.21118
ENSG00000125257.16	-0.860701	7.71397
ENSG00000197429.11	-0.860421	3.67722
ENSG00000086200.16	-0.859791	4.48327
ENSG00000158445.10	-0.859532	2.18045
ENSG00000151892.14	-0.859377	2.50689
ENSG00000139324.12	-0.859357	5.97068
ENSG00000150938.10	-0.858701	8.20662
ENSG00000188641.13	-0.858645	5.18768
ENSG00000102893.16	-0.85859	7.36306
ENSG00000151779.13	-0.858449	5.82783
ENSG00000177873.14	-0.858059	2.86734
ENSG00000058085.15	-0.857745	4.29595
ENSG00000132437.18	-0.856625	2.3124
ENSG00000146648.18	-0.856415	7.99591
ENSG00000169926.11	-0.855865	7.92015
ENSG00000141367.12	-0.855387	9.67797
ENSG00000160551.11	-0.855302	7.54958
ENSG00000008277.14	-0.855092	3.08452
ENSG00000106692.14	-0.854148	4.99659
ENSG00000066279.18	-0.853271	3.57733
ENSG00000228544.1	-0.852629	1.96964
ENSG00000215105.4	-0.852539	2.49668
ENSG00000142794.18	-0.852342	3.81267
ENSG00000104219.13	-0.851599	5.83116
ENSG00000168944.15	-0.851589	5.47813
ENSG00000122966.16	-0.851546	2.4501
ENSG00000176406.23	-0.851511	0.240544
ENSG00000136628.18	-0.851339	8.40173
ENSG00000056586.16	-0.851089	6.17146
ENSG00000132953.16	-0.851082	5.12034
ENSG00000166451.13	-0.849872	3.69267
ENSG00000109794.13	-0.849594	3.62824
ENSG00000051825.15	-0.849011	4.91659
ENSG00000136731.13	-0.848536	7.89525
ENSG00000259706.1	-0.848282	0.360446
ENSG00000179562.3	-0.848182	6.19088
ENSG00000181104.7	-0.84807	5.40525
ENSG00000164597.13	-0.847187	5.85843
ENSG00000236204.6	-0.847156	2.05072
ENSG00000137812.19	-0.846679	1.52664
ENSG00000228502.1	-0.846633	1.91189
ENSG00000174373.16	-0.846121	4.61467
ENSG00000007202.15	-0.846105	8.568
ENSG00000063046.17	-0.845543	9.08124
ENSG00000242110.8	-0.845483	1.94353
ENSG00000151655.19	-0.844991	4.09723
ENSG00000151718.16	-0.84486	5.62493
ENSG00000196922.10	-0.844657	5.76268
ENSG00000116678.19	-0.843085	3.36399
ENSG00000163507.14	-0.83995	2.31393
ENSG00000138759.19	-0.839911	4.99046
ENSG00000196177.12	-0.839771	5.62819
ENSG00000164830.18	-0.839558	4.39747
ENSG00000236671.9	-0.839455	0.952828
ENSG00000070367.16	-0.838816	6.2932
ENSG00000128872.10	-0.838466	4.4415
ENSG00000158402.20	-0.838147	0.145155
ENSG00000165490.13	-0.837942	1.39023
ENSG00000138119.17	-0.837835	8.78335
ENSG00000286010.1	-0.837432	-0.0128891
ENSG00000179295.17	-0.837158	7.76323
ENSG00000155974.12	-0.83703	3.18327
ENSG00000005700.15	-0.836603	7.6168
ENSG00000171314.9	-0.836124	5.75297
ENSG00000151422.13	-0.83594	4.36613
ENSG00000198682.13	-0.835302	7.181
ENSG00000103404.14	-0.835216	4.85155
ENSG00000165240.20	-0.834823	6.0337
ENSG00000109756.9	-0.834496	5.52914
ENSG00000122778.9	-0.831914	6.10454
ENSG00000256124.6	-0.831826	0.936197
ENSG00000091039.17	-0.831678	6.08499
ENSG00000057294.14	-0.830351	3.85945
ENSG00000114638.8	-0.829748	0.365128
ENSG00000058668.14	-0.829331	5.10106
ENSG00000102221.14	-0.828876	4.79544
ENSG00000100580.8	-0.828451	5.40174
ENSG00000176105.14	-0.828025	5.97786
ENSG00000143079.15	-0.827765	4.88613
ENSG00000116711.10	-0.827577	7.32453
ENSG00000121879.5	-0.827478	4.90047
ENSG00000100503.23	-0.827439	5.80147
ENSG00000056097.16	-0.826378	7.35301
ENSG00000167291.16	-0.825858	6.66775
ENSG00000047457.14	-0.825719	7.94943
ENSG00000149050.10	-0.825253	0.617573
ENSG00000156508.18	-0.824892	11.8429
ENSG00000155304.6	-0.824516	7.30713
ENSG00000114200.10	-0.823996	0.520211
ENSG00000148516.21	-0.822806	5.05796
ENSG00000004700.16	-0.822162	5.41625
ENSG00000182158.15	-0.821623	7.19483
ENSG00000006468.14	-0.821457	4.35879
ENSG00000089050.16	-0.821197	5.6311
ENSG00000119912.17	-0.820917	7.0642
ENSG00000086548.9	-0.820693	7.01365
ENSG00000242588.6	-0.820418	0.145858
ENSG00000075213.11	-0.819942	5.83729
ENSG00000182141.10	-0.81956	1.14198
ENSG00000172716.16	-0.818903	1.86138
ENSG00000229644.6	-0.818894	0.809351
ENSG00000198513.11	-0.818879	1.86761
ENSG00000138336.9	-0.818636	1.85562
ENSG00000177189.14	-0.818283	8.08647
ENSG00000171444.18	-0.818117	0.19151
ENSG00000177119.16	-0.817854	7.6075
ENSG00000116005.12	-0.817548	7.59624
ENSG00000258744.2	-0.817359	1.24289
ENSG00000125848.10	-0.81715	6.77277
ENSG00000007168.13	-0.816816	7.97892
ENSG00000178695.6	-0.816416	2.19405
ENSG00000065150.21	-0.814942	7.27212
ENSG00000086619.14	-0.814935	6.71641
ENSG00000101265.16	-0.814892	5.77537
ENSG00000108021.20	-0.814201	7.15269
ENSG00000142197.12	-0.814161	4.25904
ENSG00000196914.9	-0.813389	7.55671
ENSG00000124198.9	-0.813302	7.03194
ENSG00000137760.14	-0.813263	3.49733
ENSG00000162777.17	-0.812493	0.794994
ENSG00000116539.13	-0.811789	6.48191
ENSG00000164749.12	-0.810549	3.95611
ENSG00000156687.11	-0.809894	4.0399
ENSG00000104133.15	-0.809445	5.69444
ENSG00000171431.4	-0.809328	2.15878
ENSG00000108510.10	-0.808638	7.30649
ENSG00000071242.12	-0.808144	1.80632
ENSG00000109436.8	-0.808	6.01098
ENSG00000100731.16	-0.807608	6.4611
ENSG00000072501.17	-0.807371	7.27278
ENSG00000169554.21	-0.807361	0.320029
ENSG00000197045.13	-0.807222	6.62059
ENSG00000125484.12	-0.806854	5.88158
ENSG00000166866.13	-0.806397	0.673076
ENSG00000154822.18	-0.80636	3.45403
ENSG00000148225.16	-0.806152	3.38137
ENSG00000107249.23	-0.805663	7.16378
ENSG00000223825.5	-0.805576	2.85043
ENSG00000154175.17	-0.805537	2.30569
ENSG00000101310.17	-0.805069	7.36619
ENSG00000139514.13	-0.80503	7.69163
ENSG00000206538.9	-0.80498	4.08014
ENSG00000133812.15	-0.803957	6.20065
ENSG00000128849.10	-0.803311	1.4992
ENSG00000164989.17	-0.803309	2.16841
ENSG00000170017.12	-0.803073	9.03705
ENSG00000073910.22	-0.802914	1.10145
ENSG00000001461.17	-0.802651	5.76627
ENSG00000066629.17	-0.802551	5.50169
ENSG00000151014.6	-0.801844	2.00251
ENSG00000137601.16	-0.801351	3.72821
ENSG00000138688.15	-0.801253	5.80162
ENSG00000070018.9	-0.799853	7.09932
ENSG00000170624.13	-0.799126	4.24221
ENSG00000141429.13	-0.798932	6.76291
ENSG00000149503.13	-0.798087	3.74098
ENSG00000139517.9	-0.797996	3.67469
ENSG00000203668.2	-0.797729	4.14532
ENSG00000213799.13	-0.797441	2.97468
ENSG00000185127.6	-0.797228	5.43932
ENSG00000132849.20	-0.796958	5.9979
ENSG00000166206.15	-0.796718	8.39299
ENSG00000152409.9	-0.796451	5.94684
ENSG00000135829.17	-0.796055	7.88908
ENSG00000170185.10	-0.795639	4.98625
ENSG00000196369.11	-0.79497	1.0632
ENSG00000163590.14	-0.794855	3.24592
ENSG00000103994.17	-0.794652	5.90773
ENSG00000271425.9	-0.79452	2.72312
ENSG00000123965.13	-0.793142	0.746079
ENSG00000177311.11	-0.792931	7.30306
ENSG00000105983.22	-0.79286	6.63382
ENSG00000111371.16	-0.792074	9.37914
ENSG00000274349.4	-0.791935	1.70768
ENSG00000240445.4	-0.790623	2.62717
ENSG00000258289.8	-0.790486	5.85402
ENSG00000116127.18	-0.790451	4.28198
ENSG00000083312.17	-0.79025	8.63307
ENSG00000219481.10	-0.790174	4.40776
ENSG00000151413.17	-0.790091	4.12651
ENSG00000125686.12	-0.789425	6.92333
ENSG00000111530.13	-0.789179	7.39136
ENSG00000163681.15	-0.788974	5.89328
ENSG00000165406.16	-0.788686	5.97872
ENSG00000153707.17	-0.788348	1.24375
ENSG00000122367.19	-0.788236	0.614224
ENSG00000104635.14	-0.78807	8.31246
ENSG00000144357.16	-0.78802	5.56088
ENSG00000184661.14	-0.787463	1.79384
ENSG00000153956.16	-0.786855	6.56932
ENSG00000051382.8	-0.78572	6.06351
ENSG00000099204.20	-0.785579	8.05198
ENSG00000187079.17	-0.785391	7.60699
ENSG00000198894.8	-0.784974	4.5033
ENSG00000077232.18	-0.784828	8.23496
ENSG00000005108.16	-0.784283	7.06676
ENSG00000181754.7	-0.784033	2.59435
ENSG00000038210.14	-0.783808	4.47919
ENSG00000019505.8	-0.783155	7.28775
ENSG00000197535.14	-0.783071	6.3927
ENSG00000081386.12	-0.782827	3.56723
ENSG00000177181.15	-0.782567	4.54763
ENSG00000115825.10	-0.782411	5.4714
ENSG00000113812.14	-0.782123	4.89246
ENSG00000081052.12	-0.781979	3.46087
ENSG00000160710.17	-0.780849	8.47248
ENSG00000181315.11	-0.780746	2.09198
ENSG00000166446.15	-0.780541	1.77448
ENSG00000130052.13	-0.780301	0.293866
ENSG00000183723.12	-0.779975	7.19372
ENSG00000187720.14	-0.77977	8.35858
ENSG00000078114.18	-0.779582	7.00689
ENSG00000183826.18	-0.779272	3.99803
ENSG00000169679.15	-0.778607	2.21591
ENSG00000135913.11	-0.778548	4.40705
ENSG00000166439.6	-0.777449	4.76649
ENSG00000160716.6	-0.776676	0.551624
ENSG00000151150.22	-0.77657	3.73615
ENSG00000169118.18	-0.776329	5.83774
ENSG00000142945.13	-0.776232	2.03547
ENSG00000129515.20	-0.775884	6.42161
ENSG00000154678.18	-0.775767	3.75279
ENSG00000165097.16	-0.775594	4.34391
ENSG00000146950.13	-0.775582	3.88308
ENSG00000138071.13	-0.775011	8.30822
ENSG00000066084.13	-0.774909	6.31288
ENSG00000185904.12	-0.774844	0.105058
ENSG00000143970.17	-0.774572	6.16328
ENSG00000134250.20	-0.774328	6.89354
ENSG00000154127.10	-0.77407	6.47762
ENSG00000138190.17	-0.773977	5.7523
ENSG00000109805.10	-0.77384	1.89513
ENSG00000117868.17	-0.773762	7.55605
ENSG00000165476.14	-0.773672	7.05197
ENSG00000141441.16	-0.773147	5.53102
ENSG00000163349.22	-0.772801	6.13251
ENSG00000118965.14	-0.772627	5.42929
ENSG00000154429.11	-0.772299	3.48708
ENSG00000164171.11	-0.772127	6.22413
ENSG00000139977.14	-0.771422	5.48243
ENSG00000117114.19	-0.770232	4.89099
ENSG00000164176.13	-0.769556	3.51167
ENSG00000167325.15	-0.769545	5.35578
ENSG00000124486.13	-0.769534	8.43152
ENSG00000064313.12	-0.76948	5.60822
ENSG00000145725.19	-0.769169	5.96128
ENSG00000136542.9	-0.769152	4.4909
ENSG00000196526.10	-0.768239	5.28295
ENSG00000131725.14	-0.767626	4.9983
ENSG00000033867.16	-0.767449	6.81525
ENSG00000165288.11	-0.767418	5.75655
ENSG00000152818.18	-0.7674	6.50797
ENSG00000101350.8	-0.767087	7.01762
ENSG00000122870.12	-0.76693	7.5207
ENSG00000285644.1	-0.766582	0.031732
ENSG00000085365.18	-0.766515	7.08118
ENSG00000105887.11	-0.766428	7.95157
ENSG00000205609.12	-0.765677	1.189
ENSG00000196715.7	-0.765056	6.6751
ENSG00000164619.10	-0.764864	0.398603
ENSG00000169435.14	-0.764465	3.98626
ENSG00000138669.9	-0.764322	2.51693
ENSG00000110427.16	-0.764252	1.58847
ENSG00000077092.19	-0.764149	3.36998
ENSG00000272142.3	-0.764144	2.55145
ENSG00000164125.15	-0.763908	5.99658
ENSG00000164574.16	-0.763071	7.80514
ENSG00000185920.15	-0.762996	4.59972
ENSG00000174485.15	-0.762118	5.87102
ENSG00000081923.14	-0.762016	5.81236
ENSG00000129315.11	-0.761735	6.12097
ENSG00000159784.17	-0.761712	1.82776
ENSG00000239883.8	-0.761057	0.461344
ENSG00000150961.15	-0.76105	6.51688
ENSG00000131747.15	-0.760987	5.76768
ENSG00000170558.9	-0.760931	4.14808
ENSG00000106078.19	-0.760778	3.98098
ENSG00000053254.15	-0.760656	6.2731
ENSG00000100934.15	-0.760619	7.72501
ENSG00000164961.16	-0.760602	6.71142
ENSG00000009413.15	-0.760075	4.97517
ENSG00000164300.17	-0.759352	8.21029
ENSG00000141425.18	-0.758796	6.30955
ENSG00000175311.7	-0.758266	2.24
ENSG00000186197.14	-0.758096	4.03997
ENSG00000272636.4	-0.757644	2.4365
ENSG00000036054.13	-0.75712	5.25431
ENSG00000145386.10	-0.756603	1.82509
ENSG00000144554.10	-0.756588	2.58153
ENSG00000137942.16	-0.756537	6.08152
ENSG00000109686.18	-0.756359	6.15123
ENSG00000145246.14	-0.756107	2.72012
ENSG00000134318.14	-0.755661	7.05242
ENSG00000049323.16	-0.75546	5.81247
ENSG00000253729.7	-0.755421	8.09085
ENSG00000108984.15	-0.754821	6.79421
ENSG00000120756.13	-0.754775	6.9708
ENSG00000180938.6	-0.754387	1.23791
ENSG00000155008.14	-0.754288	5.20892
ENSG00000164418.20	-0.75388	3.68348
ENSG00000180398.12	-0.753812	8.66011
ENSG00000169499.15	-0.753078	4.25976
ENSG00000158195.11	-0.752838	6.61481
ENSG00000110218.9	-0.752502	4.15002
ENSG00000152683.14	-0.75231	6.35303
ENSG00000122863.6	-0.75224	6.38408
ENSG00000101654.17	-0.752203	5.83037
ENSG00000142166.13	-0.75218	6.56856
ENSG00000247081.8	-0.752138	0.668074
ENSG00000130508.11	-0.751861	5.48484
ENSG00000184432.10	-0.751636	7.67066
ENSG00000128513.16	-0.751438	4.96196
ENSG00000121903.14	-0.751143	2.01575
ENSG00000119138.4	-0.750769	3.5686
ENSG00000104413.18	-0.750568	0.667487
ENSG00000009307.16	-0.750523	8.62139
ENSG00000170921.15	-0.749925	6.81663
ENSG00000065615.14	-0.749646	5.08753
ENSG00000121691.7	-0.74959	5.85126
ENSG00000125827.9	-0.74955	6.37839
ENSG00000169891.18	-0.749206	3.65117
ENSG00000102174.9	-0.749025	2.681
ENSG00000091490.11	-0.748588	7.10776
ENSG00000185875.13	-0.748428	4.43124
ENSG00000165983.14	-0.748409	4.98498
ENSG00000164976.9	-0.748087	4.13331
ENSG00000174780.17	-0.748068	7.12699
ENSG00000122008.15	-0.747751	5.18368
ENSG00000144724.20	-0.747731	5.53142
ENSG00000117862.12	-0.747568	3.40565
ENSG00000124151.19	-0.747223	8.09892
ENSG00000156011.17	-0.746855	5.84635
ENSG00000065328.16	-0.746604	0.771211
ENSG00000106780.9	-0.7465	7.21006
ENSG00000132405.19	-0.746488	6.74852
ENSG00000135966.13	-0.745894	5.10617
ENSG00000136451.9	-0.745531	7.10661
ENSG00000253537.3	-0.745507	1.30119
ENSG00000115145.10	-0.745297	5.38989
ENSG00000117222.14	-0.745088	5.23476
ENSG00000139496.16	-0.74494	5.65921
ENSG00000100462.16	-0.744868	6.92424
ENSG00000099139.13	-0.744623	2.91998
ENSG00000069869.16	-0.744223	7.6465
ENSG00000163808.17	-0.744165	0.942738
ENSG00000174125.8	-0.743995	3.13414
ENSG00000147124.12	-0.743775	4.11631
ENSG00000198774.5	-0.743573	5.12055
ENSG00000152102.18	-0.743328	7.32716
ENSG00000115365.12	-0.743052	6.26534
ENSG00000197563.11	-0.741782	4.84342
ENSG00000081026.19	-0.741666	4.47552
ENSG00000234494.7	-0.741304	2.17081
ENSG00000128595.17	-0.741185	9.22967
ENSG00000254367.5	-0.740679	1.4739
ENSG00000107290.14	-0.740398	6.82815
ENSG00000165124.18	-0.740361	3.09459
ENSG00000254389.3	-0.740005	0.235481
ENSG00000085719.13	-0.739257	7.05942
ENSG00000170482.17	-0.738879	4.38216
ENSG00000110321.17	-0.738646	9.91382
ENSG00000134602.16	-0.738101	3.78956
ENSG00000083857.14	-0.737356	8.42736
ENSG00000173276.14	-0.737303	5.17226
ENSG00000140525.17	-0.737225	4.58039
ENSG00000169570.10	-0.737098	3.92981
ENSG00000106785.15	-0.736646	4.95914
ENSG00000168538.16	-0.736318	5.15021
ENSG00000109452.12	-0.735143	5.16285
ENSG00000188352.12	-0.735052	6.25398
ENSG00000085382.12	-0.734975	3.36948
ENSG00000189221.9	-0.734946	5.78835
ENSG00000124882.4	-0.734889	5.01667
ENSG00000103489.12	-0.734761	4.07056
ENSG00000083123.15	-0.734629	4.47829
ENSG00000205213.14	-0.734313	8.53775
ENSG00000123124.14	-0.734312	7.02577
ENSG00000173706.14	-0.733864	5.40642
ENSG00000162688.17	-0.733836	5.06148
ENSG00000125630.15	-0.733754	5.4717
ENSG00000175216.15	-0.733745	6.82171
ENSG00000102531.16	-0.73314	6.61293
ENSG00000196924.17	-0.732577	9.98306
ENSG00000088812.18	-0.732535	7.72382
ENSG00000198780.12	-0.732379	4.53299
ENSG00000198087.7	-0.731643	6.92422
ENSG00000115020.17	-0.731588	5.54636
ENSG00000143061.17	-0.731392	6.72348
ENSG00000142949.17	-0.731324	7.72072
ENSG00000130150.12	-0.731146	5.39298
ENSG00000144228.9	-0.731067	4.42396
ENSG00000152291.14	-0.731064	8.66944
ENSG00000182150.16	-0.730857	4.96533
ENSG00000218336.9	-0.73065	4.82464
ENSG00000227827.3	-0.730054	2.59862
ENSG00000074657.13	-0.729827	6.08302
ENSG00000086061.16	-0.729616	8.24109
ENSG00000102580.15	-0.729404	8.0386
ENSG00000159267.14	-0.728909	5.72615
ENSG00000229921.7	-0.728771	1.78748
ENSG00000111412.6	-0.728735	6.31094
ENSG00000011347.9	-0.728439	0.820061
ENSG00000185728.17	-0.728375	6.67093
ENSG00000176595.4	-0.728274	4.14069
ENSG00000171302.17	-0.727083	6.67458
ENSG00000089723.10	-0.72622	2.1107
ENSG00000008294.21	-0.725956	7.56766
ENSG00000196159.11	-0.725802	2.43701
ENSG00000162687.17	-0.725637	2.76278
ENSG00000106299.8	-0.725564	6.72629
ENSG00000197321.14	-0.725259	7.06149
ENSG00000170734.11	-0.725074	2.85142
ENSG00000097096.9	-0.72426	1.9347
ENSG00000115808.12	-0.723682	5.56686
ENSG00000101333.16	-0.723646	5.30496
ENSG00000004766.17	-0.723626	4.72496
ENSG00000163946.13	-0.723593	6.31813
ENSG00000107854.6	-0.723493	6.8651
ENSG00000002746.15	-0.722977	3.97251
ENSG00000119927.14	-0.722929	4.20794
ENSG00000158467.16	-0.722842	5.51879
ENSG00000197714.9	-0.722376	1.98909
ENSG00000060237.17	-0.722218	8.21304
ENSG00000197077.13	-0.721873	6.53586
ENSG00000173473.11	-0.721054	6.52916
ENSG00000014824.14	-0.71964	6.33653
ENSG00000005812.11	-0.719433	5.11668
ENSG00000073464.12	-0.719241	4.50851
ENSG00000272150.5	-0.719059	0.990968
ENSG00000117528.14	-0.71899	6.10893
ENSG00000159131.17	-0.718686	6.69308
ENSG00000110315.7	-0.718583	5.97942
ENSG00000135074.15	-0.718333	3.22301
ENSG00000198948.12	-0.717851	5.07471
ENSG00000189144.13	-0.717389	1.14609
ENSG00000188959.9	-0.717357	3.30187
ENSG00000117597.18	-0.717297	5.8958
ENSG00000137962.13	-0.716795	6.03337
ENSG00000011376.12	-0.716286	4.33511
ENSG00000150403.18	-0.716174	6.67039
ENSG00000155561.15	-0.71583	5.8284
ENSG00000065534.18	-0.7157	5.85716
ENSG00000111961.18	-0.715343	4.84028
ENSG00000184992.12	-0.715095	5.3333
ENSG00000188554.14	-0.715095	7.71774
ENSG00000120992.18	-0.714842	6.87826
ENSG00000047621.12	-0.714648	4.39576
ENSG00000055163.20	-0.714568	5.7223
ENSG00000068650.18	-0.714255	5.70071
ENSG00000167202.11	-0.714022	5.13489
ENSG00000124406.16	-0.71399	1.4595
ENSG00000065308.5	-0.713966	5.99393
ENSG00000170471.15	-0.713857	6.83293
ENSG00000169299.14	-0.713793	3.86626
ENSG00000169047.5	-0.71377	6.58091
ENSG00000139146.14	-0.712806	5.62928
ENSG00000183853.18	-0.712806	6.02167
ENSG00000155961.5	-0.712694	4.54436
ENSG00000254004.7	-0.712573	5.32899
ENSG00000006715.16	-0.712345	6.54551
ENSG00000116580.18	-0.712272	4.98531
ENSG00000135387.21	-0.712147	8.10237
ENSG00000054392.13	-0.71188	3.33572
ENSG00000186260.16	-0.711834	6.05366
ENSG00000127314.18	-0.711493	6.05099
ENSG00000266412.5	-0.71149	7.51222
ENSG00000047315.16	-0.710279	6.99628
ENSG00000186765.11	-0.710146	2.03492
ENSG00000082153.18	-0.710039	6.6057
ENSG00000089250.19	-0.710011	0.776392
ENSG00000136108.15	-0.709503	4.12818
ENSG00000152484.14	-0.709476	5.46679
ENSG00000144036.15	-0.709391	5.77573
ENSG00000197324.9	-0.709372	8.8855
ENSG00000049239.12	-0.708987	6.57641
ENSG00000241973.11	-0.708845	6.13245
ENSG00000103047.8	-0.708748	4.64299
ENSG00000109189.13	-0.708501	4.59137
ENSG00000143473.13	-0.70841	1.53231
ENSG00000101577.9	-0.708216	6.0828
ENSG00000053747.16	-0.708181	5.06258
ENSG00000253616.5	-0.70804	1.27036
ENSG00000121486.12	-0.708013	5.24611
ENSG00000103021.9	-0.707553	4.10789
ENSG00000107625.13	-0.707239	5.67016
ENSG00000112379.9	-0.707232	5.98747
ENSG00000183778.17	-0.707128	3.60291
ENSG00000113615.13	-0.706929	6.21494
ENSG00000164494.12	-0.706367	4.52499
ENSG00000117054.13	-0.705329	5.72161
ENSG00000126787.13	-0.704998	2.04046
ENSG00000104419.14	-0.704831	6.52194
ENSG00000145715.15	-0.704715	5.79388
ENSG00000123684.13	-0.704594	7.94883
ENSG00000138246.17	-0.704359	6.2849
ENSG00000134755.17	-0.704332	3.7975
ENSG00000139926.15	-0.704199	3.73423
ENSG00000151790.9	-0.704172	0.967159
ENSG00000109787.13	-0.704087	6.58636
ENSG00000115112.8	-0.704021	2.92398
ENSG00000039123.16	-0.703758	6.25599
ENSG00000110697.13	-0.703508	6.47017
ENSG00000197106.7	-0.703372	0.970508
ENSG00000143493.13	-0.703039	5.06441
ENSG00000137177.20	-0.702768	5.86121
ENSG00000184304.15	-0.702635	4.47619
ENSG00000139132.14	-0.702201	3.81497
ENSG00000048392.11	-0.70206	6.11481
ENSG00000116852.14	-0.70199	3.55093
ENSG00000177932.7	-0.701233	0.719122
ENSG00000120690.16	-0.701187	6.03133
ENSG00000183458.14	-0.700724	1.30412
ENSG00000135318.12	-0.700647	7.39871
ENSG00000272602.6	-0.700527	1.61509
ENSG00000172572.6	-0.700306	6.3892
ENSG00000127507.18	-0.700073	1.37266
ENSG00000138413.13	-0.699856	8.63243
ENSG00000164576.12	-0.699547	5.85486
ENSG00000042980.13	-0.699541	3.02689
ENSG00000138593.9	-0.699241	5.7466
ENSG00000123607.15	-0.699098	3.56228
ENSG00000163322.14	-0.698825	4.42634
ENSG00000117593.12	-0.69846	5.93037
ENSG00000043143.20	-0.698268	7.02917
ENSG00000070614.15	-0.697538	6.77754
ENSG00000111817.17	-0.69741	3.60875
ENSG00000198722.14	-0.696966	6.57659
ENSG00000123066.8	-0.696774	7.09182
ENSG00000104356.11	-0.696759	3.78074
ENSG00000164023.14	-0.696716	4.68966
ENSG00000184979.10	-0.696451	2.16873
ENSG00000066855.16	-0.69602	6.42981
ENSG00000127831.11	-0.695794	2.37839
ENSG00000183250.12	-0.695787	3.64673
ENSG00000186660.15	-0.695495	6.94988
ENSG00000100815.12	-0.694674	6.28542
ENSG00000183091.19	-0.694583	0.699462
ENSG00000155096.14	-0.694548	7.3943
ENSG00000196083.10	-0.692693	3.19754
ENSG00000133657.15	-0.692515	6.90421
ENSG00000130545.16	-0.692022	2.33582
ENSG00000186522.15	-0.691799	5.81943
ENSG00000136051.14	-0.691595	6.70034
ENSG00000131781.13	-0.691362	3.55239
ENSG00000156050.10	-0.690931	2.727
ENSG00000165185.14	-0.690623	4.02978
ENSG00000169764.15	-0.690603	7.65082
ENSG00000141446.11	-0.690588	4.90136
ENSG00000187772.8	-0.690058	2.34325
ENSG00000171100.14	-0.690037	4.43537
ENSG00000101347.9	-0.689943	4.87298
ENSG00000172869.14	-0.689569	5.61421
ENSG00000150764.14	-0.689535	3.64802
ENSG00000168952.15	-0.689142	0.64722
ENSG00000197594.13	-0.689022	2.97289
ENSG00000110042.8	-0.688536	4.29988
ENSG00000075340.23	-0.6885	5.62278
ENSG00000143344.15	-0.688416	5.53796
ENSG00000148600.15	-0.688403	1.76706
ENSG00000011426.11	-0.688136	3.5385
ENSG00000135862.6	-0.688111	8.14508
ENSG00000165671.20	-0.688076	6.84681
ENSG00000154447.15	-0.687896	5.44603
ENSG00000166170.9	-0.687432	6.09104
ENSG00000075420.13	-0.686877	7.89127
ENSG00000113569.16	-0.686821	5.56461
ENSG00000068784.13	-0.686756	4.54693
ENSG00000115904.12	-0.686283	6.18415
ENSG00000152332.16	-0.686011	7.33763
ENSG00000143324.14	-0.685855	7.0202
ENSG00000146350.14	-0.685853	2.47381
ENSG00000171714.11	-0.685677	5.42182
ENSG00000109680.11	-0.685571	3.23408
ENSG00000180530.11	-0.685562	7.36293
ENSG00000005187.12	-0.685551	4.20233
ENSG00000150627.15	-0.685481	2.73824
ENSG00000231274.5	-0.685411	1.03717
ENSG00000163939.18	-0.685275	5.59825
ENSG00000100578.17	-0.685041	4.2842
ENSG00000165650.12	-0.684839	8.1347
ENSG00000175395.16	-0.684674	4.02366
ENSG00000204396.11	-0.684591	2.98891
ENSG00000115568.15	-0.684522	4.31823
ENSG00000134243.12	-0.684422	6.9342
ENSG00000204186.10	-0.684419	4.69691
ENSG00000064726.10	-0.684408	6.94829
ENSG00000184500.15	-0.684145	5.52011
ENSG00000187498.16	-0.683805	4.97892
ENSG00000175595.14	-0.683513	4.8553
ENSG00000155545.19	-0.683442	5.02767
ENSG00000082269.16	-0.683169	4.80275
ENSG00000162885.13	-0.683096	5.50793
ENSG00000162378.13	-0.682973	5.4444
ENSG00000113594.10	-0.682939	3.48205
ENSG00000106460.19	-0.682896	7.87588
ENSG00000145623.13	-0.682551	8.07067
ENSG00000250634.6	-0.682451	1.61952
ENSG00000152413.15	-0.682446	3.69866
ENSG00000104321.11	-0.68219	2.82001
ENSG00000172955.17	-0.682175	3.23482
ENSG00000184014.8	-0.682074	6.48334
ENSG00000095564.14	-0.682003	5.76653
ENSG00000146085.8	-0.681881	5.47045
ENSG00000172469.16	-0.681404	4.06567
ENSG00000151690.15	-0.681352	6.61282
ENSG00000275649.1	-0.681245	0.441259
ENSG00000187908.19	-0.680854	1.81102
ENSG00000213079.9	-0.680647	5.4792
ENSG00000136937.13	-0.680615	5.89628
ENSG00000204116.11	-0.680613	5.27844
ENSG00000213463.5	-0.680542	5.93646
ENSG00000198363.18	-0.680334	10.6954
ENSG00000116704.8	-0.678851	4.83085
ENSG00000049130.16	-0.678761	5.04083
ENSG00000091140.14	-0.678693	6.96611
ENSG00000198826.11	-0.678267	3.95458
ENSG00000135018.14	-0.678119	7.72909
ENSG00000082438.17	-0.677901	4.37371
ENSG00000143498.18	-0.677776	3.16734
ENSG00000103534.17	-0.677529	6.26787
ENSG00000139618.15	-0.676887	1.55413
ENSG00000163848.19	-0.676666	5.5919
ENSG00000087053.18	-0.676507	5.3059
ENSG00000009335.18	-0.676374	7.2563
ENSG00000197147.13	-0.675942	4.13085
ENSG00000165591.6	-0.67563	1.54662
ENSG00000011523.14	-0.675225	4.56557
ENSG00000146038.12	-0.675221	5.63074
ENSG00000189241.7	-0.674885	6.07105
ENSG00000096063.16	-0.674878	6.22538
ENSG00000008405.12	-0.674588	4.53872
ENSG00000143776.18	-0.674509	7.68429
ENSG00000156103.16	-0.674278	2.46587
ENSG00000144366.16	-0.674024	6.49654
ENSG00000241506.1	-0.673964	1.44529
ENSG00000115760.14	-0.673935	7.28512
ENSG00000198380.12	-0.673932	8.4303
ENSG00000116679.16	-0.673756	7.2866
ENSG00000107581.13	-0.67368	8.72222
ENSG00000138095.19	-0.673193	8.55979
ENSG00000156671.15	-0.673086	5.68079
ENSG00000071794.16	-0.672961	5.92797
ENSG00000171791.13	-0.672498	2.92772
ENSG00000113163.16	-0.672435	5.90967
ENSG00000272970.2	-0.672331	1.07134
ENSG00000013375.16	-0.672038	6.13901
ENSG00000140575.13	-0.67191	8.51764
ENSG00000180008.9	-0.671582	5.5723
ENSG00000143756.12	-0.671393	5.77729
ENSG00000100596.6	-0.670574	6.48574
ENSG00000169251.12	-0.670055	6.02684
ENSG00000270629.6	-0.66979	3.90531
ENSG00000140807.7	-0.669778	3.00647
ENSG00000029153.14	-0.669677	4.10875
ENSG00000164109.14	-0.669566	2.69989
ENSG00000128833.13	-0.669363	6.28145
ENSG00000114648.12	-0.669302	4.41765
ENSG00000109586.12	-0.669274	7.54109
ENSG00000176723.10	-0.668665	1.29154
ENSG00000156970.12	-0.668451	2.28079
ENSG00000100644.17	-0.668086	10.3325
ENSG00000112406.5	-0.667671	3.68786
ENSG00000197971.15	-0.667602	6.67306
ENSG00000161813.22	-0.667482	6.58786
ENSG00000095303.17	-0.667424	2.14423
ENSG00000138640.15	-0.666923	5.02275
ENSG00000102144.15	-0.666897	9.15574
ENSG00000003056.8	-0.66673	7.26512
ENSG00000118997.14	-0.666024	1.38777
ENSG00000173145.11	-0.665523	5.02136
ENSG00000083799.17	-0.66517	5.30469
ENSG00000196850.6	-0.66516	5.44234
ENSG00000139323.14	-0.665126	5.73376
ENSG00000148429.14	-0.664849	5.49429
ENSG00000183309.11	-0.664708	5.8147
ENSG00000106070.19	-0.664602	6.85192
ENSG00000149256.16	-0.664576	1.2967
ENSG00000224470.8	-0.663464	5.95882
ENSG00000196878.15	-0.663398	5.80698
ENSG00000119906.13	-0.663363	5.54324
ENSG00000010165.20	-0.662968	5.85537
ENSG00000077097.15	-0.662902	6.86473
ENSG00000197860.10	-0.662658	5.22834
ENSG00000110955.9	-0.66241	9.56113
ENSG00000111816.8	-0.661703	5.42635
ENSG00000090863.11	-0.661248	8.42358
ENSG00000143924.19	-0.661038	7.20245
ENSG00000176208.9	-0.660632	1.78869
ENSG00000137628.17	-0.660586	2.46044
ENSG00000116785.13	-0.660306	1.82885
ENSG00000005810.18	-0.660202	5.73306
ENSG00000154059.11	-0.660113	5.91041
ENSG00000107771.17	-0.659867	6.44274
ENSG00000008869.12	-0.65974	5.53302
ENSG00000067141.17	-0.659355	7.79044
ENSG00000227403.2	-0.659329	0.609807
ENSG00000067596.12	-0.659248	6.43875
ENSG00000151229.13	-0.65865	5.86986
ENSG00000165449.11	-0.658157	1.06761
ENSG00000044115.21	-0.658152	8.61319
ENSG00000178691.11	-0.658082	6.23115
ENSG00000100583.4	-0.657864	1.39967
ENSG00000163539.17	-0.657704	5.60445
ENSG00000131791.8	-0.657227	4.72388
ENSG00000113580.15	-0.657221	7.82572
ENSG00000287151.1	-0.656975	0.85223
ENSG00000138771.16	-0.656951	4.94048
ENSG00000257093.7	-0.656781	5.9974
ENSG00000172071.14	-0.656735	6.03234
ENSG00000070159.14	-0.656526	5.74928
ENSG00000165732.13	-0.65648	8.17548
ENSG00000156273.16	-0.656459	5.72915
ENSG00000107566.14	-0.65643	6.30185
ENSG00000166266.14	-0.656402	5.41449
ENSG00000159082.17	-0.656018	3.4843
ENSG00000101624.11	-0.656001	2.68663
ENSG00000259768.6	-0.655991	1.69878
ENSG00000165997.5	-0.655769	5.97139
ENSG00000136205.17	-0.655526	8.7502
ENSG00000114331.15	-0.655299	5.3941
ENSG00000107669.17	-0.65523	7.01758
ENSG00000136052.9	-0.655133	5.9323
ENSG00000023228.14	-0.654761	6.86082
ENSG00000253227.2	-0.654655	1.96913
ENSG00000131374.14	-0.653929	6.76242
ENSG00000152939.17	-0.65392	4.59004
ENSG00000137055.15	-0.653559	5.76218
ENSG00000154548.9	-0.653314	1.56275
ENSG00000198018.7	-0.653212	4.76837
ENSG00000138078.15	-0.652968	7.13919
ENSG00000140396.13	-0.652966	6.40977
ENSG00000079819.19	-0.652874	4.4126
ENSG00000172379.21	-0.652272	5.77381
ENSG00000114054.14	-0.651851	5.21134
ENSG00000107651.13	-0.651284	6.82662
ENSG00000115484.15	-0.651132	7.75795
ENSG00000168827.14	-0.651052	6.34895
ENSG00000153147.6	-0.650923	6.76398
ENSG00000111727.12	-0.650564	3.88632
ENSG00000122507.21	-0.65041	4.04094
ENSG00000101639.18	-0.649972	4.16819
ENSG00000164151.12	-0.649942	6.09696
ENSG00000162852.14	-0.649889	5.69295
ENSG00000072803.17	-0.649175	6.80675
ENSG00000102158.19	-0.648881	8.36841
ENSG00000169604.19	-0.648826	8.14413
ENSG00000146555.19	-0.648592	3.77172
ENSG00000118217.6	-0.648522	6.99347
ENSG00000136021.19	-0.648052	6.29561
ENSG00000235269.2	-0.648031	2.53474
ENSG00000175215.11	-0.647595	7.31355
ENSG00000165934.13	-0.647515	6.76094
ENSG00000072133.11	-0.647477	4.96962
ENSG00000168297.16	-0.647418	3.9779
ENSG00000180628.15	-0.64739	6.52943
ENSG00000148730.7	-0.647203	6.70927
ENSG00000092470.12	-0.647115	2.48419
ENSG00000114166.8	-0.646917	4.97658
ENSG00000112365.4	-0.646302	3.78875
ENSG00000147408.14	-0.645832	7.24192
ENSG00000146463.12	-0.64535	6.28342
ENSG00000029725.17	-0.645064	7.02051
ENSG00000159658.12	-0.644877	6.69792
ENSG00000138767.13	-0.644845	4.78167
ENSG00000165675.16	-0.644831	4.53386
ENSG00000168036.18	-0.644795	7.79191
ENSG00000168672.4	-0.644683	5.79177
ENSG00000170145.5	-0.644593	4.9772
ENSG00000150527.17	-0.64431	7.79606
ENSG00000124201.15	-0.644201	6.43086
ENSG00000137941.17	-0.644091	3.52716
ENSG00000153989.8	-0.643883	5.57739
ENSG00000157450.15	-0.643798	5.91506
ENSG00000242265.5	-0.643747	6.92287
ENSG00000188647.13	-0.643627	5.94641
ENSG00000163558.13	-0.643625	5.65367
ENSG00000106080.10	-0.643505	5.06225
ENSG00000115415.18	-0.643105	7.13531
ENSG00000072415.9	-0.642919	5.5126
ENSG00000107897.19	-0.64226	7.30271
ENSG00000182827.9	-0.64199	6.58425
ENSG00000084112.15	-0.641779	6.1905
ENSG00000155850.7	-0.641412	5.56387
ENSG00000144840.9	-0.640663	5.38194
ENSG00000144747.17	-0.640595	5.83388
ENSG00000070182.21	-0.640483	3.11854
ENSG00000186185.14	-0.640416	1.73905
ENSG00000138642.14	-0.639933	3.27806
ENSG00000113657.13	-0.639762	4.88914
ENSG00000101311.15	-0.639606	4.82331
ENSG00000177200.17	-0.639374	6.75758
ENSG00000116062.15	-0.639331	6.28981
ENSG00000138802.11	-0.639278	5.48579
ENSG00000198663.16	-0.638901	6.7752
ENSG00000163655.16	-0.638647	6.38486
ENSG00000104093.13	-0.63859	6.50469
ENSG00000275052.5	-0.638493	6.97767
ENSG00000180776.15	-0.638258	6.05108
ENSG00000081014.11	-0.637722	5.33424
ENSG00000135040.16	-0.637673	5.56849
ENSG00000142875.19	-0.637326	5.77872
ENSG00000185515.14	-0.637286	5.58521
ENSG00000147852.16	-0.63679	5.64942
ENSG00000132912.12	-0.636617	6.25451
ENSG00000164715.6	-0.636564	6.62516
ENSG00000004799.8	-0.636443	6.76262
ENSG00000112144.15	-0.636328	4.46777
ENSG00000102024.18	-0.636322	8.48201
ENSG00000244462.8	-0.63628	6.00771
ENSG00000144468.17	-0.636255	5.06097
ENSG00000128641.19	-0.63583	7.39322
ENSG00000179104.9	-0.635684	5.40091
ENSG00000129317.14	-0.635272	5.11167
ENSG00000152270.9	-0.635162	4.01957
ENSG00000107036.12	-0.635147	5.22902
ENSG00000185630.18	-0.635119	7.01274
ENSG00000213281.5	-0.63496	6.26714
ENSG00000215301.10	-0.63446	9.30033
ENSG00000277586.2	-0.634435	1.62731
ENSG00000122218.16	-0.634005	8.75675
ENSG00000142207.7	-0.633862	5.32252
ENSG00000164347.18	-0.633812	5.59763
ENSG00000130164.13	-0.633521	7.53188
ENSG00000128512.22	-0.633209	5.28636
ENSG00000110917.8	-0.633178	9.46627
ENSG00000069956.12	-0.632955	7.3708
ENSG00000047230.15	-0.632857	5.01996
ENSG00000133706.18	-0.632742	7.75563
ENSG00000163840.10	-0.632696	5.29061
ENSG00000132305.20	-0.632617	7.32196
ENSG00000096060.14	-0.632364	4.95085
ENSG00000095951.17	-0.632277	4.65937
ENSG00000136381.13	-0.63212	7.13587
ENSG00000253741.2	-0.632041	2.8582
ENSG00000135776.5	-0.631964	5.08019
ENSG00000167986.13	-0.631743	7.98662
ENSG00000139218.18	-0.631662	7.09374
ENSG00000177485.7	-0.631336	5.89389
ENSG00000112701.18	-0.630726	6.56948
ENSG00000151806.14	-0.630555	5.21958
ENSG00000125249.7	-0.630547	5.04431
ENSG00000125945.15	-0.630471	4.16774
ENSG00000138434.17	-0.630409	7.06602
ENSG00000132294.15	-0.630145	7.50949
ENSG00000048028.11	-0.63003	5.00416
ENSG00000197296.6	-0.630019	5.51735
ENSG00000154310.17	-0.62993	3.13916
ENSG00000101782.15	-0.629868	5.75523
ENSG00000058091.17	-0.629798	0.968551
ENSG00000134109.11	-0.629767	7.42731
ENSG00000149218.5	-0.629741	4.05767
ENSG00000114450.10	-0.629669	4.10199
ENSG00000127870.17	-0.6295	6.04249
ENSG00000079308.19	-0.629334	2.64971
ENSG00000166845.15	-0.629307	1.68058
ENSG00000138758.11	-0.629252	6.45702
ENSG00000144028.15	-0.629239	8.05325
ENSG00000173273.16	-0.62857	6.38505
ENSG00000067167.8	-0.628523	10.0257
ENSG00000104154.7	-0.628473	3.72479
ENSG00000163872.16	-0.62833	5.27367
ENSG00000129003.18	-0.628141	7.65638
ENSG00000012660.14	-0.627576	7.98585
ENSG00000010292.13	-0.627517	5.7893
ENSG00000114850.6	-0.627483	8.27874
ENSG00000168813.17	-0.627309	6.17506
ENSG00000076356.7	-0.627033	5.18878
ENSG00000151883.18	-0.627029	1.57529
ENSG00000140534.14	-0.626993	1.34559
ENSG00000170456.16	-0.626973	5.87048
ENSG00000164654.16	-0.626104	5.10068
ENSG00000123094.15	-0.62601	4.63617
ENSG00000107863.18	-0.625563	6.31669
ENSG00000134371.13	-0.625558	6.38376
ENSG00000080200.10	-0.625475	4.91389
ENSG00000118482.11	-0.625404	6.36076
ENSG00000138092.11	-0.624955	4.30666
ENSG00000119041.11	-0.624914	5.2781
ENSG00000184110.14	-0.624638	1.90945
ENSG00000172164.15	-0.624602	6.50247
ENSG00000212719.13	-0.624422	5.03313
ENSG00000153094.23	-0.624	4.99475
ENSG00000112339.15	-0.624	5.72797
ENSG00000109775.11	-0.623968	4.71185
ENSG00000119125.16	-0.623923	4.32594
ENSG00000182013.18	-0.62379	5.24325
ENSG00000061676.15	-0.623356	7.69515
ENSG00000169018.6	-0.623169	6.56423
ENSG00000135338.14	-0.623166	2.51106
ENSG00000143476.18	-0.623075	1.85307
ENSG00000169814.14	-0.622947	4.96408
ENSG00000157107.14	-0.622919	5.30097
ENSG00000112234.9	-0.622697	5.06949
ENSG00000116191.17	-0.622557	5.05131
ENSG00000147650.11	-0.622488	6.22145
ENSG00000089123.16	-0.62235	3.69839
ENSG00000070061.15	-0.622234	6.19648
ENSG00000073756.12	-0.622155	8.88819
ENSG00000076321.11	-0.621957	4.33931
ENSG00000133816.15	-0.621955	5.53527
ENSG00000196417.13	-0.621953	3.06587
ENSG00000115762.16	-0.621858	6.74274
ENSG00000065183.16	-0.621568	5.46174
ENSG00000124789.11	-0.621532	6.20972
ENSG00000161800.13	-0.621019	4.06753
ENSG00000113742.14	-0.620785	6.85446
ENSG00000166747.12	-0.620717	7.31558
ENSG00000067208.14	-0.620653	4.68048
ENSG00000250182.3	-0.620587	2.24485
ENSG00000134308.14	-0.620554	8.55606
ENSG00000180488.15	-0.620515	5.15093
ENSG00000196712.17	-0.620115	7.35112
ENSG00000185697.16	-0.620074	1.3382
ENSG00000185046.18	-0.619952	1.19046
ENSG00000116406.19	-0.619866	6.53869
ENSG00000129636.13	-0.618807	6.95567
ENSG00000215114.9	-0.618784	6.40932
ENSG00000094975.14	-0.618505	6.14463
ENSG00000093217.11	-0.618385	3.03581
ENSG00000135476.11	-0.617728	1.92805
ENSG00000197977.4	-0.617623	3.19343
ENSG00000184307.15	-0.617355	3.48859
ENSG00000138698.14	-0.617199	4.90002
ENSG00000158528.12	-0.617103	6.06763
ENSG00000182831.12	-0.617058	6.26814
ENSG00000121281.12	-0.616961	5.37919
ENSG00000162813.18	-0.616899	5.44432
ENSG00000163535.18	-0.616668	1.92389
ENSG00000140992.19	-0.616524	5.38592
ENSG00000071073.13	-0.616498	3.45155
ENSG00000168743.12	-0.616391	2.36651
ENSG00000204519.11	-0.616305	2.01463
ENSG00000147475.17	-0.616228	7.05193
ENSG00000162402.14	-0.615815	6.56611
ENSG00000133424.20	-0.615724	4.71852
ENSG00000151458.12	-0.615644	5.64604
ENSG00000039560.14	-0.615363	6.22537
ENSG00000164008.16	-0.615302	1.33981
ENSG00000174989.13	-0.615207	5.21582
ENSG00000131473.17	-0.615149	9.17002
ENSG00000134744.14	-0.614825	5.84695
ENSG00000145819.18	-0.614647	7.02078
ENSG00000048828.17	-0.614614	8.03956
ENSG00000142798.20	-0.614558	7.53696
ENSG00000058804.12	-0.614541	5.51317
ENSG00000164120.14	-0.614269	6.86487
ENSG00000165813.20	-0.614228	5.55483
ENSG00000128268.12	-0.613984	1.83973
ENSG00000143409.15	-0.613733	4.0235
ENSG00000160584.16	-0.613492	5.11026
ENSG00000136813.14	-0.613383	7.20548
ENSG00000109819.9	-0.61325	6.33097
ENSG00000196584.3	-0.613207	1.43759
ENSG00000101972.18	-0.613206	7.24566
ENSG00000110422.12	-0.613113	6.85467
ENSG00000163071.11	-0.613025	3.34771
ENSG00000048342.16	-0.612988	4.33744
ENSG00000082516.9	-0.612936	5.59842
ENSG00000115935.17	-0.61253	4.98375
ENSG00000178878.12	-0.612316	1.38233
ENSG00000057608.17	-0.612278	8.20873
ENSG00000070778.13	-0.611424	4.8815
ENSG00000211448.12	-0.611262	4.08221
ENSG00000166575.17	-0.611049	6.25662
ENSG00000126953.8	-0.610977	3.46032
ENSG00000119509.13	-0.610958	4.70091
ENSG00000091527.15	-0.610863	7.73872
ENSG00000177570.14	-0.610765	2.13856
ENSG00000127022.15	-0.610419	11.4984
ENSG00000139263.11	-0.610311	3.83312
ENSG00000164236.12	-0.610158	3.58549
ENSG00000135837.16	-0.610129	6.39068
ENSG00000121749.15	-0.609962	5.9005
ENSG00000169756.16	-0.609945	5.46394
ENSG00000030066.13	-0.609915	6.03447
ENSG00000048707.15	-0.60974	5.77375
ENSG00000138686.10	-0.609657	3.60168
ENSG00000144909.8	-0.609595	4.90321
ENSG00000162607.13	-0.609503	5.29179
ENSG00000169213.7	-0.60928	3.56779
ENSG00000175166.17	-0.608971	7.46877
ENSG00000109458.8	-0.608921	3.31215
ENSG00000112852.7	-0.608777	2.52095
ENSG00000110756.17	-0.608586	5.39447
ENSG00000013503.10	-0.608122	3.51105
ENSG00000115902.11	-0.60798	6.54205
ENSG00000125304.10	-0.607966	8.71554
ENSG00000075568.17	-0.607838	6.20396
ENSG00000115464.15	-0.607672	7.54034
ENSG00000178163.8	-0.607582	4.34293
ENSG00000108588.14	-0.607442	8.0507
ENSG00000078142.13	-0.607381	4.88961
ENSG00000021574.12	-0.607359	5.25109
ENSG00000182621.18	-0.60727	3.59298
ENSG00000107185.10	-0.607239	6.26389
ENSG00000254685.6	-0.607144	3.79972
ENSG00000176771.17	-0.607037	2.90348
ENSG00000063978.16	-0.606463	5.97508
ENSG00000180346.3	-0.606093	3.84224
ENSG00000165323.15	-0.605816	4.93232
ENSG00000147316.13	-0.605803	4.41175
ENSG00000164684.13	-0.605504	4.89408
ENSG00000249348.1	-0.605502	1.92122
ENSG00000170775.3	-0.605444	5.20727
ENSG00000100380.14	-0.605341	7.25479
ENSG00000111912.20	-0.605249	7.0077
ENSG00000106688.12	-0.604821	2.53819
ENSG00000133703.12	-0.604801	5.87165
ENSG00000005889.15	-0.604604	5.62574
ENSG00000075643.6	-0.604569	4.77835
ENSG00000215421.9	-0.604421	3.59725
ENSG00000061987.16	-0.604238	6.29236
ENSG00000163807.6	-0.604222	4.57524
ENSG00000152953.13	-0.604165	4.39083
ENSG00000184675.11	-0.603843	3.40796
ENSG00000083168.11	-0.603774	6.37961
ENSG00000211455.8	-0.603456	4.83563
ENSG00000149289.11	-0.603409	3.67423
ENSG00000001561.7	-0.603409	2.00779
ENSG00000080503.24	-0.603397	5.90243
ENSG00000103479.16	-0.602899	6.48522
ENSG00000144381.17	-0.602745	8.67293
ENSG00000048471.14	-0.602622	4.13185
ENSG00000165219.22	-0.602615	5.67834
ENSG00000154124.5	-0.602181	4.67849
ENSG00000221914.11	-0.602033	6.22855
ENSG00000170417.16	-0.601803	3.54076
ENSG00000163527.10	-0.601637	9.06084
ENSG00000197892.13	-0.601515	6.41151
ENSG00000139350.11	-0.601431	5.10448
ENSG00000163781.14	-0.601081	5.03419
ENSG00000173218.15	-0.600978	5.01522
ENSG00000189339.12	-0.600911	5.96266
ENSG00000116117.18	-0.600813	4.24323
ENSG00000110395.6	-0.600438	5.18773
ENSG00000151835.16	-0.600272	5.3508
ENSG00000088387.19	-0.600222	5.66465
ENSG00000164953.15	-0.599916	4.32054
ENSG00000100335.15	-0.59961	6.06732
ENSG00000144847.13	-0.599569	2.40524
ENSG00000071205.12	-0.599529	3.29362
ENSG00000058866.15	-0.599367	4.16198
ENSG00000134569.10	-0.599228	5.90351
ENSG00000157214.14	-0.5991	7.75957
ENSG00000214595.11	-0.598231	1.4989
ENSG00000085433.15	-0.598113	3.58369
ENSG00000100987.14	-0.597997	1.51699
ENSG00000180182.11	-0.597791	6.38222
ENSG00000116833.14	-0.597783	5.65402
ENSG00000135655.16	-0.597458	5.62036
ENSG00000278540.5	-0.597403	8.11267
ENSG00000179409.11	-0.597356	5.49254
ENSG00000178996.14	-0.597233	5.23977
ENSG00000110514.19	-0.596966	6.29326
ENSG00000148848.14	-0.59685	2.4179
ENSG00000163251.4	-0.596649	5.40613
ENSG00000131263.13	-0.596477	6.52585
ENSG00000179387.10	-0.596386	5.95277
ENSG00000102547.19	-0.596106	3.16938
ENSG00000144730.18	-0.596076	2.0152
ENSG00000177842.12	-0.596065	2.08304
ENSG00000117020.18	-0.595989	6.35313
ENSG00000118900.15	-0.595902	6.08609
ENSG00000062725.10	-0.595722	6.13529
ENSG00000183317.17	-0.595644	2.91649
ENSG00000065833.9	-0.595368	8.34024
ENSG00000102401.20	-0.595352	6.63602
ENSG00000176933.5	-0.595245	1.24565
ENSG00000043093.15	-0.595001	5.09506
ENSG00000089177.18	-0.594877	5.83079
ENSG00000112276.14	-0.594831	3.28704
ENSG00000189164.15	-0.594394	3.10196
ENSG00000154174.8	-0.594363	6.7653
ENSG00000282024.1	-0.594286	2.6661
ENSG00000030419.16	-0.594205	1.06511
ENSG00000136231.14	-0.594181	4.60753
ENSG00000170113.16	-0.594171	6.47503
ENSG00000138594.14	-0.594013	7.91972
ENSG00000112062.10	-0.593338	5.59337
ENSG00000005981.13	-0.593325	1.5393
ENSG00000196233.13	-0.593016	6.20468
ENSG00000120800.5	-0.593012	5.79927
ENSG00000119711.13	-0.592813	5.24674
ENSG00000188786.10	-0.592727	4.43533
ENSG00000111358.14	-0.592631	5.04096
ENSG00000204217.15	-0.59262	6.08458
ENSG00000146281.6	-0.592216	5.24114
ENSG00000109572.14	-0.592138	7.09286
ENSG00000118200.14	-0.591701	6.70893
ENSG00000164674.15	-0.591622	1.64871
ENSG00000114867.20	-0.591585	8.57772
ENSG00000176542.10	-0.591523	4.50028
ENSG00000105227.14	-0.591356	3.37887
ENSG00000112039.4	-0.591011	2.24175
ENSG00000167972.14	-0.590966	7.27627
ENSG00000131724.11	-0.590812	7.08389
ENSG00000130294.16	-0.590787	3.5211
ENSG00000116198.13	-0.590641	5.3254
ENSG00000196950.14	-0.589939	6.10299
ENSG00000018510.16	-0.589828	6.4446
ENSG00000137393.9	-0.589301	2.33428
ENSG00000269713.7	-0.589204	3.70005
ENSG00000170385.10	-0.589007	6.65279
ENSG00000144057.15	-0.588754	3.11965
ENSG00000162434.13	-0.588737	7.57109
ENSG00000141404.16	-0.588239	5.01892
ENSG00000167981.7	-0.587848	2.17576
ENSG00000127463.15	-0.58782	6.49518
ENSG00000031003.10	-0.587443	6.0275
ENSG00000101343.14	-0.587357	5.62753
ENSG00000138459.9	-0.587304	5.78467
ENSG00000146733.14	-0.58728	5.62552
ENSG00000166750.10	-0.586934	6.64494
ENSG00000185009.12	-0.586291	6.47314
ENSG00000171914.16	-0.58599	4.64046
ENSG00000102595.20	-0.585779	6.18991
ENSG00000066739.12	-0.585739	6.1639
ENSG00000181894.15	-0.585684	2.45301
ENSG00000164209.17	-0.58553	6.2637
ENSG00000155111.15	-0.585373	5.5641
ENSG00000138829.12	-0.585297	4.50642
ENSG00000072422.17	-0.585202	4.66285
ENSG00000172728.16	-0.584708	3.69467
ENSG00000183808.11	-0.584377	4.4395
ENSG00000122591.12	-0.584132	4.84723
ENSG00000173193.15	-0.584097	5.99867
ENSG00000167258.14	-0.583947	6.4771
ENSG00000066926.11	-0.583826	5.98531
ENSG00000164506.14	-0.583733	4.85104
ENSG00000106789.13	-0.583247	5.0287
ENSG00000153046.18	-0.583134	5.36627
ENSG00000287222.1	-0.582952	2.84707
ENSG00000172159.16	-0.582906	5.14622
ENSG00000127081.14	-0.582805	2.94495
ENSG00000181827.14	-0.582413	5.98672
ENSG00000067177.15	-0.582155	5.94978
ENSG00000188917.15	-0.581887	5.44237
ENSG00000119682.17	-0.581667	6.31712
ENSG00000079691.18	-0.581618	5.86002
ENSG00000283162.1	-0.581604	1.54051
ENSG00000114541.15	-0.581538	3.4877
ENSG00000152223.15	-0.581414	4.95454
ENSG00000128708.13	-0.581376	4.84069
ENSG00000111266.9	-0.581181	5.90705
ENSG00000153029.14	-0.5809	5.03752
ENSG00000174197.16	-0.580672	5.95997
ENSG00000163697.17	-0.580671	5.26839
ENSG00000136478.7	-0.580514	5.59748
ENSG00000089902.10	-0.580348	5.8497
ENSG00000228801.6	-0.57995	3.16286
ENSG00000214106.9	-0.579848	2.83016
ENSG00000100697.14	-0.579768	6.2461
ENSG00000278530.4	-0.579668	1.06221
ENSG00000108395.14	-0.57963	6.08875
ENSG00000177628.16	-0.579589	5.92372
ENSG00000205269.6	-0.579446	4.17926
ENSG00000148158.17	-0.579254	4.64072
ENSG00000150995.19	-0.579214	3.37973
ENSG00000107263.18	-0.578929	6.55609
ENSG00000087008.16	-0.578508	2.81132
ENSG00000101096.20	-0.578393	2.33263
ENSG00000157625.15	-0.578297	5.74154
ENSG00000223396.4	-0.578253	2.93752
ENSG00000178202.13	-0.577907	3.92652
ENSG00000175764.14	-0.577816	1.84657
ENSG00000273749.5	-0.577643	7.39411
ENSG00000131626.18	-0.577535	6.27967
ENSG00000083290.20	-0.577518	5.79015
ENSG00000104643.10	-0.577303	4.89255
ENSG00000109606.13	-0.577296	7.12958
ENSG00000100403.12	-0.577189	6.38712
ENSG00000105855.10	-0.577158	4.18864
ENSG00000088179.9	-0.576942	5.02108
ENSG00000187210.14	-0.576915	2.47949
ENSG00000151414.15	-0.576668	6.30477
ENSG00000182670.13	-0.576654	7.80078
ENSG00000111911.7	-0.576642	5.08644
ENSG00000134001.13	-0.576541	6.75483
ENSG00000183337.17	-0.576412	5.55051
ENSG00000104738.18	-0.576335	4.90795
ENSG00000106541.12	-0.576024	10.2492
ENSG00000080345.18	-0.575947	6.08001
ENSG00000145390.11	-0.575608	6.40291
ENSG00000012232.9	-0.575582	5.92077
ENSG00000197024.9	-0.575487	4.60715
ENSG00000148400.12	-0.575468	4.1437
ENSG00000186976.15	-0.575295	1.90954
ENSG00000057019.16	-0.575251	9.13671
ENSG00000144791.10	-0.575154	7.24351
ENSG00000111880.16	-0.575143	4.50932
ENSG00000182253.15	-0.57506	5.90592
ENSG00000181458.10	-0.574988	3.67325
ENSG00000166435.15	-0.574804	4.54553
ENSG00000110013.13	-0.574614	6.39832
ENSG00000253106.1	-0.574539	1.34232
ENSG00000181450.18	-0.574458	3.00532
ENSG00000156453.13	-0.57438	3.54494
ENSG00000091436.17	-0.573654	6.54937
ENSG00000164944.12	-0.573457	6.32903
ENSG00000164169.13	-0.573323	2.73903
ENSG00000075711.21	-0.57326	5.71118
ENSG00000101544.9	-0.573226	5.19999
ENSG00000087253.13	-0.573107	4.13466
ENSG00000117016.10	-0.573048	2.5726
ENSG00000188906.16	-0.572974	6.08527
ENSG00000157985.19	-0.57277	5.83611
ENSG00000128059.8	-0.572595	4.70653
ENSG00000117650.13	-0.572432	2.11623
ENSG00000054965.10	-0.572132	6.46941
ENSG00000100485.12	-0.571872	5.98502
ENSG00000112697.16	-0.571575	7.94754
ENSG00000240694.9	-0.571544	6.80661
ENSG00000108506.12	-0.571075	5.12645
ENSG00000172007.7	-0.570936	3.49431
ENSG00000121210.16	-0.570883	2.44308
ENSG00000118260.15	-0.570878	5.22011
ENSG00000130939.20	-0.570852	5.98023
ENSG00000138185.20	-0.570763	1.95974
ENSG00000141447.18	-0.57071	4.86485
ENSG00000166073.10	-0.570587	1.72529
ENSG00000140479.17	-0.570338	6.59281
ENSG00000135763.10	-0.570181	4.84703
ENSG00000155629.15	-0.570133	2.66222
ENSG00000152104.12	-0.570104	5.46127
ENSG00000075303.13	-0.570071	4.57478
ENSG00000145734.19	-0.56998	5.65665
ENSG00000258057.6	-0.569947	1.48741
ENSG00000108883.13	-0.569671	7.30576
ENSG00000105793.15	-0.569446	4.87797
ENSG00000167447.12	-0.569256	4.99989
ENSG00000160803.8	-0.569193	5.94825
ENSG00000027001.10	-0.569105	4.68858
ENSG00000115159.16	-0.56899	5.6176
ENSG00000101413.12	-0.568941	5.36209
ENSG00000182890.5	-0.568611	1.9029
ENSG00000174130.12	-0.568324	4.46191
ENSG00000136636.13	-0.567928	6.35002
ENSG00000139269.3	-0.567852	1.96774
ENSG00000184939.16	-0.567833	5.49074
ENSG00000147202.18	-0.567552	5.27684
ENSG00000175224.16	-0.567514	7.19521
ENSG00000149177.13	-0.567313	7.44874
ENSG00000065882.16	-0.567032	4.62518
ENSG00000148498.16	-0.566742	6.94243
ENSG00000156876.10	-0.566415	2.42109
ENSG00000164031.17	-0.566341	5.75611
ENSG00000120451.10	-0.566104	6.60567
ENSG00000162409.11	-0.566015	5.28624
ENSG00000100422.14	-0.565813	5.59121
ENSG00000154319.16	-0.565365	4.35076
ENSG00000087338.5	-0.565307	5.64186
ENSG00000116574.6	-0.565253	5.38384
ENSG00000264522.6	-0.56511	5.42728
ENSG00000010818.10	-0.565067	4.25529
ENSG00000110841.14	-0.564821	5.8384
ENSG00000112763.17	-0.564794	5.02172
ENSG00000134262.13	-0.564782	3.54237
ENSG00000109171.15	-0.564636	5.32408
ENSG00000083223.18	-0.564568	4.99625
ENSG00000274180.1	-0.564136	4.48483
ENSG00000122068.13	-0.564053	5.79218
ENSG00000105948.13	-0.564005	3.98654
ENSG00000151240.17	-0.56386	5.11136
ENSG00000063601.17	-0.563745	5.51449
ENSG00000196220.16	-0.563418	2.27951
ENSG00000064999.15	-0.563314	4.70135
ENSG00000163110.15	-0.562974	9.47438
ENSG00000103657.14	-0.562848	6.28453
ENSG00000154864.12	-0.562521	2.94613
ENSG00000141198.16	-0.562467	6.36756
ENSG00000035928.16	-0.562198	5.77455
ENSG00000116874.11	-0.56218	3.67291
ENSG00000164010.15	-0.561782	4.70417
ENSG00000115604.10	-0.561444	2.48126
ENSG00000095002.14	-0.561255	5.17102
ENSG00000140057.9	-0.560978	3.24021
ENSG00000144306.15	-0.560846	4.40832
ENSG00000119121.22	-0.560771	1.64341
ENSG00000176853.16	-0.560746	6.62459
ENSG00000120925.16	-0.560674	5.62491
ENSG00000118007.13	-0.560574	5.67554
ENSG00000196876.17	-0.560469	3.65606
ENSG00000165282.14	-0.560299	6.67943
ENSG00000150760.12	-0.560185	6.66392
ENSG00000176597.12	-0.560029	4.09473
ENSG00000116199.12	-0.559988	6.2054
ENSG00000198814.12	-0.559945	2.70081
ENSG00000130559.19	-0.559823	5.92296
ENSG00000171488.15	-0.559661	3.07806
ENSG00000076351.13	-0.559642	6.59262
ENSG00000109814.12	-0.559606	9.85891
ENSG00000068654.16	-0.559519	6.72399
ENSG00000080603.17	-0.559101	2.93472
ENSG00000166855.9	-0.559087	6.64928
ENSG00000127334.10	-0.559053	5.1635
ENSG00000196782.12	-0.558881	5.46182
ENSG00000103353.16	-0.558845	7.10453
ENSG00000134444.14	-0.558491	5.02992
ENSG00000171109.19	-0.558466	5.32628
ENSG00000064115.11	-0.558406	6.48552
ENSG00000146535.14	-0.558345	6.26139
ENSG00000166225.8	-0.558291	4.7589
ENSG00000065970.9	-0.558283	4.90893
ENSG00000108587.15	-0.558095	6.5652
ENSG00000144824.21	-0.558041	5.67764
ENSG00000076555.15	-0.557908	4.94489
ENSG00000162636.16	-0.55778	4.32904
ENSG00000138663.9	-0.557736	4.52414
ENSG00000142661.19	-0.557596	3.71981
ENSG00000153201.16	-0.557227	6.42109
ENSG00000147044.21	-0.556733	6.58108
ENSG00000047410.14	-0.556529	7.33758
ENSG00000129128.13	-0.556346	7.26314
ENSG00000198934.5	-0.556334	3.01833
ENSG00000119900.9	-0.556184	4.77681
ENSG00000172493.20	-0.556043	6.21457
ENSG00000225830.13	-0.555959	3.96878
ENSG00000112742.10	-0.555865	1.73827
ENSG00000187953.10	-0.555453	2.44643
ENSG00000166024.13	-0.555378	4.42175
ENSG00000004864.13	-0.555122	5.88611
ENSG00000042088.14	-0.555104	3.71393
ENSG00000114127.10	-0.555023	5.05336
ENSG00000012983.11	-0.554838	5.80787
ENSG00000095139.14	-0.554838	7.7615
ENSG00000172954.13	-0.554487	5.65303
ENSG00000108389.9	-0.554445	6.76316
ENSG00000132824.14	-0.554303	8.371
ENSG00000108406.10	-0.554295	6.60222
ENSG00000166348.18	-0.553998	5.06738
ENSG00000101849.17	-0.553859	7.10661
ENSG00000104756.16	-0.553704	5.27678
ENSG00000120784.16	-0.553668	2.8946
ENSG00000128607.14	-0.553455	6.18224
ENSG00000101384.12	-0.553454	5.86725
ENSG00000204120.14	-0.553235	6.0526
ENSG00000177683.14	-0.553064	5.58423
ENSG00000122884.12	-0.552973	6.45429
ENSG00000128915.12	-0.552773	6.37774
ENSG00000146918.20	-0.552738	4.2042
ENSG00000185345.21	-0.5526	1.38151
ENSG00000101868.11	-0.552384	4.58129
ENSG00000151893.15	-0.552367	6.01429
ENSG00000039068.19	-0.552275	7.17098
ENSG00000124749.17	-0.55223	1.39861
ENSG00000133872.14	-0.552098	9.01135
ENSG00000040199.18	-0.552095	4.66316
ENSG00000116793.16	-0.552094	4.77418
ENSG00000099940.12	-0.552056	5.53118
ENSG00000185621.11	-0.552049	3.8138
ENSG00000144445.17	-0.552032	2.94421
ENSG00000166783.22	-0.551683	6.97213
ENSG00000101596.15	-0.551529	5.42944
ENSG00000052841.15	-0.551289	8.50277
ENSG00000198825.15	-0.55101	3.80532
ENSG00000121988.18	-0.550661	2.78798
ENSG00000125430.9	-0.550637	4.95164
ENSG00000215424.10	-0.550579	2.32467
ENSG00000179833.4	-0.550111	5.1029
ENSG00000161955.16	-0.549854	1.39704
ENSG00000078674.17	-0.549808	7.44975
ENSG00000247556.6	-0.549521	7.90098
ENSG00000178104.19	-0.549221	4.19326
ENSG00000166181.13	-0.548939	6.89386
ENSG00000111859.17	-0.54884	6.0757
ENSG00000104375.17	-0.548627	4.76549
ENSG00000143147.14	-0.548602	5.04326
ENSG00000152558.15	-0.548543	8.44497
ENSG00000142556.19	-0.548247	2.50142
ENSG00000102763.18	-0.54816	5.13031
ENSG00000111897.7	-0.548121	8.23719
ENSG00000164190.19	-0.548077	6.23035
ENSG00000062650.19	-0.54798	5.58119
ENSG00000144233.9	-0.547636	5.48775
ENSG00000166847.10	-0.547594	6.48031
ENSG00000157426.14	-0.547336	3.38719
ENSG00000111300.10	-0.547315	5.94646
ENSG00000009709.12	-0.547175	4.86501
ENSG00000171992.13	-0.547092	6.68901
ENSG00000197386.12	-0.547061	5.69908
ENSG00000104320.13	-0.547055	6.47754
ENSG00000106868.16	-0.546524	4.3453
ENSG00000050438.17	-0.546292	2.64711
ENSG00000080224.17	-0.545597	1.6192
ENSG00000161217.12	-0.545554	6.08522
ENSG00000198887.9	-0.545309	5.09457
ENSG00000114742.14	-0.545137	5.56367
ENSG00000100320.23	-0.544837	6.26976
ENSG00000132031.13	-0.544835	2.82683
ENSG00000155816.20	-0.544695	2.32298
ENSG00000158158.12	-0.544548	4.85642
ENSG00000103540.16	-0.544282	4.25784
ENSG00000103449.11	-0.543909	4.13259
ENSG00000055147.19	-0.54369	4.97672
ENSG00000130227.17	-0.543504	7.00998
ENSG00000197565.15	-0.54307	5.84417
ENSG00000169967.16	-0.542958	5.7242
ENSG00000196821.10	-0.542934	6.74188
ENSG00000157657.14	-0.542705	5.91156
ENSG00000140263.14	-0.542679	3.90647
ENSG00000049883.15	-0.542478	4.67909
ENSG00000005339.14	-0.542201	6.77344
ENSG00000184226.15	-0.542094	6.6609
ENSG00000080839.12	-0.54207	3.87114
ENSG00000122783.16	-0.541944	5.79476
ENSG00000172113.9	-0.541762	4.54257
ENSG00000154727.10	-0.541525	4.5776
ENSG00000132623.16	-0.541487	5.25224
ENSG00000135249.8	-0.541463	4.81877
ENSG00000113966.10	-0.541175	3.65494
ENSG00000086758.16	-0.541085	9.02573
ENSG00000075539.14	-0.540779	5.22802
ENSG00000182481.9	-0.540691	6.79907
ENSG00000149428.19	-0.540636	9.51386
ENSG00000144681.10	-0.540635	3.51961
ENSG00000152256.13	-0.540462	2.85224
ENSG00000171408.14	-0.540341	4.65849
ENSG00000180881.19	-0.540217	2.70058
ENSG00000090060.18	-0.539966	8.12972
ENSG00000163297.17	-0.539902	2.9885
ENSG00000187097.12	-0.539897	5.6559
ENSG00000081307.12	-0.539833	5.46506
ENSG00000123384.14	-0.53978	6.41843
ENSG00000163104.17	-0.539646	5.78242
ENSG00000168280.17	-0.539443	1.529
ENSG00000145349.17	-0.539262	6.87547
ENSG00000174306.21	-0.539227	4.47712
ENSG00000145817.17	-0.539115	6.60658
ENSG00000144959.10	-0.538969	6.91735
ENSG00000138031.14	-0.538829	5.83894
ENSG00000139793.18	-0.53873	5.47292
ENSG00000197782.14	-0.538689	5.52223
ENSG00000131323.14	-0.538168	5.56818
ENSG00000133835.16	-0.538118	7.38833
ENSG00000113838.13	-0.537952	3.26386
ENSG00000166589.13	-0.537684	2.98348
ENSG00000038295.8	-0.537428	2.55751
ENSG00000078081.8	-0.536956	3.71575
ENSG00000073921.18	-0.536871	7.5802
ENSG00000074603.19	-0.536744	6.37634
ENSG00000135525.18	-0.536731	6.72227
ENSG00000131375.10	-0.536691	5.85771
ENSG00000120526.11	-0.536678	5.24617
ENSG00000067992.15	-0.536614	4.9189
ENSG00000138696.11	-0.53626	6.62589
ENSG00000163637.13	-0.536028	4.54916
ENSG00000124422.12	-0.535881	8.82474
ENSG00000115306.16	-0.53588	8.86654
ENSG00000124942.14	-0.535786	8.21222
ENSG00000163069.12	-0.535686	6.34834
ENSG00000152217.19	-0.535517	4.75727
ENSG00000164603.12	-0.535137	4.08663
ENSG00000083817.9	-0.534991	2.71904
ENSG00000021776.11	-0.534946	6.72022
ENSG00000122126.17	-0.534945	6.57885
ENSG00000134852.15	-0.534538	5.56031
ENSG00000196652.11	-0.53437	5.04249
ENSG00000100522.10	-0.534355	6.7018
ENSG00000165861.14	-0.534191	4.80812
ENSG00000166197.16	-0.53396	7.34146
ENSG00000173230.15	-0.533689	7.54562
ENSG00000136824.19	-0.533415	4.63088
ENSG00000177853.14	-0.53322	5.48648
ENSG00000157764.13	-0.533176	5.03793
ENSG00000072858.10	-0.533169	1.99725
ENSG00000224597.10	-0.533128	4.86709
ENSG00000111206.12	-0.532816	3.99105
ENSG00000151116.17	-0.532685	5.64754
ENSG00000162104.10	-0.532483	6.09425
ENSG00000131023.13	-0.532464	5.1653
ENSG00000093000.19	-0.5322	5.43624
ENSG00000135622.13	-0.532186	4.06893
ENSG00000135299.17	-0.532021	2.87712
ENSG00000085760.15	-0.531708	5.86535
ENSG00000197702.14	-0.531665	6.72296
ENSG00000124120.11	-0.531586	5.16523
ENSG00000174106.3	-0.530729	5.16495
ENSG00000104517.13	-0.530431	6.77954
ENSG00000150768.15	-0.530288	5.98703
ENSG00000174099.11	-0.530172	5.5312
ENSG00000196208.14	-0.530061	2.34005
ENSG00000068878.15	-0.529953	6.63675
ENSG00000178074.6	-0.529905	3.96126
ENSG00000115993.13	-0.529635	5.85724
[truncated: 6,778 more rows]
